# Supplementary material for: Comparative Metabolomics and Molecular Phylogenetics of Melon (Cucumis melo, Cucurbitaceae) Biodiversity
Source: Metabolites. 2020 Mar 24;10(3):121. doi: 10.3390/metabo10030121 (PMC7143154; doi:10.3390/metabo10030121)
Supplement: Supplementary file 1 [file metabolites-10-00121-s001.zip]

Archive with 2 entries (2 files):
- Supplementary Figures S1 S2 S3 S4.pdf
- Supplementary Tables S1 S2 S3 S4.xlsx
