# Supplementary material for: Comparative Metabolomics and Molecular Phylogenetics of Melon (Cucumis melo, Cucurbitaceae) Biodiversity
Source: Metabolites. 2020 Mar 24;10(3):121. doi: 10.3390/metabo10030121 (PMC7143154; doi:10.3390/metabo10030121)
Supplement: Supplementary file 1 [file metabolites-10-00121-s001.zip › Supplementary Tables S1 S2 S3 S4.xlsx]

## Sheet: Table S1
	Title: Comparative metabolomics and molecular phylo-genetics of melon (Cucumis melo, Cucurbitaceae) biodiversity
	Authors: Moing et al.
	Journal: Metabolites
	TabB4:O6le S1. Description of the melon accessions
	Species	Subspecies	Cultivar-group	Market type	Cultivar Name	Abbreviation	Accession No.	ARO No.	Seed+J41 Source	Total soluble solids (TSS, 0Brix)	pH	%dw	citric	malic	citric+malic	total aminoacids	sucrose	glucose	fructose	total sugars (mg/gfw)	% sucrose	Flesh color	Fruit weight (g FW) avg 5 fruit	Climacteric/non-climacteric (C/N)
	Cucumis melo	agrestis	Chinensis	?	Batley's Hermaphrodite	BAH			USA, USDA	9.6	5.91	8.86	4.47288	0.193601	4.66649	5.97845	28.1665	12.3152	14.0895	54.5712	51.6142	White	223.75	N?
	Cucumis melo	agrestis	Chinensis	?	PI 161375	PI161375	PI 161375	20-148	South Korea	10.6	5.77	9.82	5.50197	0.205828	5.7078	7.90494	37.2838	10.7157	11.6661	59.6655	62.4879	Green	1238.57	N?
	Cucumis melo	agrestis	Conomon	Pickling melon	Black Skin	BSK			South Korea, Known You Seeds	7.2	5.68	6.37	3.07998	0.203281	3.28326	2.80989	7.54	12.89	13.7	34.13	22.1	Cream	1387.14	N?
	Cucumis melo	agrestis	Conomon	?	Freeman Cucumber	FRC	PI 420149	P-653	Japan	5.3	4.85	5.6	4.67039	0.101284	4.77167	3.73511	7.91368	12.8345	12.1715	32.9197	24.0394	Cream	997.143	N?
	Cucumis melo	agrestis	Conomon	?	Tokyo Giant	TOG		17-724	Japan, Sakata Seeds	4.9	4.27	5.36	3.2359	0.246587	3.48249	3.06337	2.30588	12.7797	12.3258	27.4114	8.41212	White	1488.33	N?
	Cucumis melo	agrestis	Makuwa	?	Early Silver Line	ESL			Japan, Newe Ya'ar stock	10.3	5.88	10.53	4.26499	0.0713267	4.33632	4.2801	34.578	14.3518	14.3076	63.2374	54.6797	Cream	494.444	C?
	Cucumis melo	agrestis	Makuwa	?	Ohgon	OHG	PI 266933		Japan, Newe Ya'ar stock	11.8	5.54	10.48	7.00922	0.124312	7.13353	5.45881	49.3273	13.1292	12.9541	75.4106	65.4116	Cream	481.25	C?
	Cucumis melo	agrestis	Makuwa	?	PI 157071	PI157071		20-139	China, Newe Ya'ar stock	10.4	5.74	10.34	5.87618	0.158345	6.03453	7.48669	45.4036	9.33921	11.6506	66.3934	68.3856	White	573.571	C?
	Cucumis melo	agrestis	Makuwa	?	PI 157080	PI157080			China, Newe Ya'ar stock	10	6.2	9	5.02381	0.38873	5.41254	4.41952	31.2516	9.37635	12.8889	53.5168	58.3958	Orange	409	C?
	Cucumis melo	agrestis	Makuwa	?	Sakata Sweet	SAS			Japan, Sakata Seeds	16.2	6.21	12.69	5.59552	0.304565	5.90009	3.45988	70.0596	14.5087	14.7371	99.3053	70.5497	Green	569.375	C?
	Cucumis melo	agrestis	Momordica	?	PI 414723	PI414723	PI 414723		India	5.5	4.82	5.41	4.94065	0.7097	5.65035	3.3642	3.62444	13.6395	14.6406	31.9045	11.3603	Pale orange	1063.89	C
	Cucumis melo	melo	Cantalupensis	Ha'Ogen	Bellegarde	BEL			Newe Ya'ar stock	8.7	5.86	8.52	3.31906	0.329529	3.64859	4.45754	29.1454	11.2496	11.8544	52.2494	55.7813	Orange	1499.17	C
	Cucumis melo	melo	Cantalupensis	Charentais	Charentais F2	CHF			INRA, France, Newe Ya'ar stock	12.9	6.82	11.81	4.85749	0.237518	5.09501	7.04309	46.4955	14.0253	14.8737	75.3945	61.6696	Orange	1240	C
	Cucumis melo	melo	Cantalupensis	Charentais	Charentais	CHT			INRA, France, Newe Ya'ar stock	12.1	6.29	11.51	3.15274	0.324027	3.47677	5.40811	45.2978	11.9269	13.6428	70.8675	63.9191	Orange	1144.38	C
	Cucumis melo	melo	Cantalupensis	Charentais	Doublon	DOU			Netherlands, Sluis & Groot Seed company	12.4	7.18	11.5	3.40222	0.46933	3.87155	2.49303	54.997	11.9172	15.6058	82.52	66.6469	Orange	1302.86	C
	Cucumis melo	melo	Cantalupensis	Ha'Ogen	Noy Yizre'el	NOY			Newe Ya'ar, ARO	9.8	5.6	8.99	3.50617	0.173222	3.67939	3.48162	35.7099	12.9794	13.8472	62.5365	57.1025	Green	1298.57	C
	Cucumis melo	melo	Cantalupensis	Ha'Ogen	Ha'Ogen	OGE			Israel, Hazera' Seed Co.	10.7	5.91	9.49	4.18183	0.131954	4.31378	4.30545	52.4505	9.78149	12.6345	74.8665	70.0587	Green	1638.33	C
	Cucumis melo	melo	Cantalupensis	Ha'Ogen	PH406	PH406			Newe Ya'ar stock	10.9	5.99	10.39	5.06539	0.149786	5.21517	6.57414	48.1355	14.0424	15.0037	77.1816	62.3665	Green	922.143	C
	Cucumis melo	melo	Cantalupensis	Charentais	Védrantais	VEP			Michel Pitrat, INRA, France	11.6	7	11.01	2.59142	0.564194	3.15562	2.90123	52.4227	9.83121	13.8971	76.151	68.8404	Orange	1230	C
	Cucumis melo	melo	Khandalak	?	Indian Best	INB			India, Newe Ya'ar stock	11.8	5.95	9.65	6.51027	0.229672	6.73994	3.36755	36.9236	12.6844	18.1806	67.7886	54.4688	Orange	870	C
	Cucumis melo	melo	Duda'im	Duda'im	Duda'im 2	DUD2	CUM 58/1981	35-873	Newe Ya'ar stock	8.3	5.93	9.22	5.61631	0.457917	6.07423	2.32826	21.9287	13.3273	14.5983	49.8542	43.9856	Cream	296.875	C
	Cucumis melo	melo	Duda'im	Duda'im	Duda'im 3	DUD3	CUM 140/1981	35-913	Newe Ya'ar stock	8.2	6.19	7.35	6.8533	0.270328	7.12362	2.49303	18.8278	10.0727	15.1934	44.0939	42.6993	Cream	340	C
	Cucumis melo	melo	Flexuosus	Snake melon	Armenian Yard Long	AYL			USA, Newe Ya'ar stock	6.1	4.76	5.51	3.72446	0.258203	3.98266	2.14198	3.93209	15.3016	17.0961	36.3298	10.8233	Green	2049.17	C
	Cucumis melo	melo	Flexuosus	Snake melon, faqqous	Faqqous Doya	DOY			Israel, Newe Ya'ar stock	6.9	4.57	6.87	5.41881	0.88873	6.30754	3.98859	12.3024	12.2929	15.3927	39.9879	30.7652	Green	1550.83	C
	Cucumis melo	melo	Flexuosus	Snake melon, faqqous	Faqqous	FAQ			Israel, Newe Ya'ar stock	6.6	4.75	5.63	4.17144	1.05991	5.23135	2.87963	8.10637	9.14904	13.3762	30.6316	26.464	Cream	724.286	C
	Cucumis melo	melo	Flexuosus	Snake melon	PI149169	PI149169	PI 149169	35-309	USSR, Newe Ya'ar stock	6.7	5.42	6.98	4.62881	0.230283	4.85909	2.42593	12.9101	12.8991	15.172	40.9812	31.5025	Green	703.571	C
	Cucumis melo	melo	Flexuosus	Snake melon, faqqous	PI435288	PI435288	PI 435288		Iraq, Newe Ya'ar stock	5.3	5.59	5.11	2.36274	0.298146	2.66088	2.2346	3.66078	11.9458	16.6401	32.2467	11.3524	Cream	1195.83	C
	Cucumis melo	melo	Flexuosus	Snake melon	Striped Armenian	STA			USA, Johnny's Seeds	3	5.03	2.62	1.48958	0.581312	2.07089	1.14	1.49371	8.85118	9.49629	19.8412	7.52831	Green	1318	C
	Cucumis melo	melo	Inodorus	Casaba (Yellow canary)	Amarillo Pipa Blanca	AMP		36-095	Spain, Newe Ya'ar stock	10.7	5.48	9.85	3.92196	0.132464	4.05442	4.55894	31.4366	14.8587	15.8271	62.1224	50.6043	White Green	1844.17	N
	Cucumis melo	melo	Inodorus	Casaba (Yellow canary)	Amarillo Oro	ARO			Spain, Newe Ya'ar stock	12.3	6	9.82	4.35854	0.266762	4.6253	5.82636	50.5057	17.2213	17.7451	85.472	59.0903	White Green	2144.17	N
	Cucumis melo	melo	Inodorus	Casaba	Crenshaw	CRE			USA, Ferry Morse Seed Co.	10.5	5.94	9.33	3.73485	0.124312	3.85917	3.65906	40.1253	13.3682	16.138	69.6316	57.6252	Orange	4180	N
	Cucumis melo	melo	Inodorus	Casaba	Golden Beauty	GOB			USA, Hollar Seed Co.	8.6	5.59	8.05	4.8471	0.277461	5.12456	1.3642	20.96	21.1544	21.1356	63.2501	33.1383	Green	1302.5	N
	Cucumis melo	melo	Inodorus	Casaba (Yellow canary)	Gold King	GOK			Spain, Peto Seed Co.	14.1	5.78	11.49	3.80762	0.144793	3.95241	2.11111	49.8447	14.729	15.9771	80.5508	61.8798	White Green	2275	N
	Cucumis melo	melo	Inodorus	Honey Dew	Honey Dew Green	HDG		27-818	USA, Asgrow Seed Co.	8.9	5.59	9.7	3.57893	0.156919	3.73585	3.25349	24.6695	15.9143	15.9777	56.5615	43.6153	Green	2706	N
	Cucumis melo	melo	Inodorus	Casaba (Yellow canary)	Noy Zahov	NZA			Newe Ya'ar, ARO	9.7	5.52	10.48	3.78683	0.205828	3.99266	5.95311	43.3646	17.1119	18.0129	78.4894	55.249	White Green	2315	N
	Cucumis melo	melo	Inodorus	Casaba (Piel De Sapo)	Piel De Sapo	PDS			Spain, Newe Ya'ar stock	11.9	5.92	9.86	5.89697	0.241084	6.13806	3.74074	41.4123	16.4056	14.3717	72.1896	57.366	White Green	2927.5	N
	Cucumis melo	melo	Inodorus	Casaba (Kirkagac)	Kirkagac	PI201581	PI 201581	20-160	Turkey, Newe Ya'ar stock	8.6	5.43	9.12	4.70157	0.235378	4.93695	2.22319	32.5602	14.0283	15.3905	61.9791	52.5342	White Green	1920.71	N
	Cucumis melo	melo	Inodorus	Casaba (Kirkagac)	Kirkagac	PI334107	PI 334107		Turkey, Newe Ya'ar stock	8.5	5.81	7.66	3.86999	0.581312	4.4513	1.92269	26.7081	13.3688	12.6963	52.7732	50.6091	White Green	2832	N
	Cucumis melo	melo	Inodorus	Casaba (Piel De Sapo)	Piel De Sapo Redon	PSR			Spain, Newe Ya'ar stock	9.8	6.1	9.81	3.53735	0.288873	3.82623	6.09252	40.6161	13.0853	13.2443	66.9457	60.6702	White Green	2118	N
	Cucumis melo	melo	Inodorus	Casaba (Rochet)	Rochet	ROC			Spain, Fito Seed Co.	13.3	6.68	11.36	5.67868	0.152843	5.83152	4.58428	53.2106	13.2585	12.8394	79.3084	67.0932	White Green	2712.5	N
	Cucumis melo	melo	Inodorus	Casaba (Negro tendral)	Tendral Verde Tardio	TVT			Spain, Fito Seed Co.	11.5	6.11	7.87	5.50197	0.207561	5.70953	4.45754	35.9712	18.1442	16.4384	70.5539	50.9841	White Green	2697.5	N
	Cucumis melo	melo	Inodorus	Casaba (Yellow canary)	Yellow Canary	YCA			France, Clause Seed Co.	10.8	5.93	10.69	4.28578	0.175464	4.46124	6.59949	47.8	13.9726	13.4702	75.2428	63.5277	White Green	3189	N
	Cucumis melo	melo	Reticulatus	Ananas	Ananas Yoqne'am	AYO			Israel, Hazera' Seed Co.	11.6	6.3	9.94	2.62261	0.124312	2.74692	4.01394	37.729	11.7434	14.8987	64.371	58.6117	Cream	2200	C
	Cucumis melo	melo	Reticulatus	American cantaloupe	Bender's Surprise	BES			USA, Asgrow Seed Co.	9.5	5.83	8.6	2.66419	0.200428	2.86462	3.74074	36.957	17.543	16.7997	71.2997	51.8334	Orange	2162.5	C
	Cucumis melo	melo	Reticulatus	American cantaloupe	Dulce	DUL			USA, Bonanza Seed Co.	10.7	5.94	11.8	4.15065	0.266762	4.41741	6.06717	43.9268	15.0162	15.2651	74.2081	59.1941	Orange	1042.14	C
	Cucumis melo	melo	Reticulatus	Ananas	En Dor	EDO			Israel, Zera'im Gedera Co.	10	5.98	9.58	3.78683	0.138374	3.9252	4.41952	34.4381	16.257	21.2858	71.981	47.8434	Cream	1882.14	C
	Cucumis melo	melo	Reticulatus	American cantaloupe	Fordhook Gem	FOG			USA, Burpee Seed Co.	11	5.83	10.7	4.00512	0.169757	4.17488	5.07858	41.1731	14.8956	16.7964	72.865	56.5059	Green	822.5	C
	Cucumis melo	melo	Reticulatus	US cantaloupe	Hale's Best Jumbo	HBJ			USA, USDA	11.4	6.6	10.2	2.87208	0.258916	3.131	3.56173	44.658	11.1766	14.0302	69.8647	63.9207	Orange	1271.43	C
	Cucumis melo	melo	Reticulatus	Galia	Krymka	KRY			Israel, Newe Ya'ar, ARO	9.1	7.31	9.01	1.86379	0.170471	2.03426	3.58302	38.3127	14.7619	16.5923	69.667	54.994	Green	1391.25	C
	Cucumis melo	melo	Reticulatus	Galia	Magyar Kincs	MAK			Hungary, Newe Ya'ar stock	6.7	7.05	7.21	2.18603	0.205828	2.39186	2.56173	19.5156	10.8864	14.5394	44.9414	43.4247	Green	1175.62	C
	Cucumis melo	melo	Reticulatus	American cantaloupe	PMR45	PMR			USA, Asgrow Seed Co.	10.6	6.69	11.41	3.13195	0.421846	3.5538	5.42079	40.6212	10.7817	11.7689	63.1718	64.3028	Orange	1525.83	C
	Cucumis melo	melo	Reticulatus	US cantaloupe	Top Mark	TPM			USA, Asgrow Seed Co.	11.9	6.88	11.26	3.58933	0.38924	3.97857	6.51077	44.5605	10.8545	11.6091	67.0242	66.4843	Orange	1250	C

## Sheet: Table S2
	Title: Comparative metabolomics and molecular phylo-genetics of melon (Cucumis melo, Cucurbitaceae) biodiversity
	Authors: Moing et al.
	Journal: Metabolites
	Table S2.	List of genomic sequences used for PCR product sequencing, with description of polymorphisms and primers used.
	accession	unigene	gene product	total bp sequenced	polymorphisms	primer F	primer R
	AM715777	MU44562	WRKY TF	570	2 INDELs + 7 SNPs	ATTAGCTATGGACGACCACG	AGAAGAGTAAATATGCATATGGG
	DV633968	MU53690	terpene synthase	480	2 SNPs	TGAGTTTATATGAAGCATCGC	TAAGTCTAGCAGTTGAAAGTTGAG
	AM721466	MU64955	limonene synthase	420	7 SNPs + 1 SSR	TTTCTTTTGGACAGTGGGTG	TCCATTGCAGCAACATCC
	DV631677	MU45694	chromoplast carotenoid protein	880	5 SNPs + 1 INDEL	CAAGACTCTCGCACTCAATC	CTAGACAACAATGGGAACAGA
	AM725295	MU61393	MYB TF	270	3 SNPs	CGGTGAGAATTCTATAGCCC	AACACCGGCGATAACTCC
	DV633857	MU48195	ACC oxidase	670	3 SNPs	TTCAAAGAACACATAGCCAGC	TACCCTTCATCGCTTCAAAC
	AM737434	MU51196	TF	430	2 SNPS	TCAAGACATGCCCAACCTC	TATAATCTAGGGCTTCTTCAATC
	DV631696	MU47312	Acetyl-CoA acetyltransferase	440	3 SNP	TTTAAGGATAATGGAGGTACCG	TTTGTGAAGCTTCTAGGCCAG
	DV633734	MU43977	MADs box TF	750	3 SNPs	ACCTTGTTCGCGGAAATG	ATCCATAAGCGCCCCTAC
	AM725517	MU46383	triterpenoid synthase	480	1 SNP	TTCCTCCGCTCAATCCCT	GTGAAATTTGAAGCCACACC
	DV633964	MU47919	4-coumarate:CoA ligase	470	1 SNP	GTTACCGGCGAATCCTTC	CCACTTGCTGAGCCACAC
	EU791280		ACS-7	580	3 SNPs+ 2 INDELs	CAATTCAACAAATCTTCAGTTC	CGAAAACGTAGAGGTGATG
	DQ269467	MU45490	CCD1	600	13 SNPs+ 1 INDEL	GATTGGTGATCTGAAAGGGTTCTT	TTATCTCCCTCCGAAAGTG
	DV634569	MU46105	OR1	500	3 SNPs	CTCCTTGGTTTTCTTCATG	CAACAAAACCCATCAAGTC
	JX491496	MU53425	CRTISO	560	4 SNPs+ 1 INDEL	AGGGGACTGGTTGATCATGG	GCACAAAATGGTGACAATCTGT
	M36377	MU49744	ITS	730	8 SNPs	GGAAGGAGAAGTCGTAACAAGG	CTTTTCCTCCGCTTATTGATATG
			Invertase 2 intron	600	2 SNPs+ 1 INDEL	GCTGAGTGCCATTGTTGAAAGG	CTTTTTGATTAAGCAGTGG
			LIVA intron	570	1 SNP	CTCGGGCAAGCTATTACCT	GGGTATGGAGGACGAACAAT
			BAC 6	500	10 SNPs+ 1 INDEL	221 SP6 NEW
			BAC 9	460	9 SNPs	212-3-SP6
			BAC 5	310	5 SNPs	421-SP6
			BAC 1	220	3 SNPs+ 3 INDELs	159-T7
			BAC 4	460	7 SNPs+ 1 INDEL	389-T7
				11950	98 SNPs, 11 indels, 1 SSR

## Sheet: Table S3
	Title: Comparative metabolomics and molecular phylo-genetics of melon (Cucumis melo, Cucurbitaceae) biodiversity
	Authors: Moing et al.
	Journal: Metabolites
	Table S3. Genetic matrix derived from GBS polymorphisms
	##IBS_Distance_Matrix.AverageTotalSites=21015.815010570823
	##IBS_Distance_Matrix.NumAlleles=3
	##IBS_Distance_Matrix.TrueIBS=false
	##Matrix_Type=IBS_Distance_Matrix
	44	AMP	ARO	AY	AYL	BAH	BEL	BES	CHF	CHT	DOU	DOY	DUD	DUL	ED	ESL	FAQ	FOG	FRC	GOB	GOK	HBJ	HDG	INB	KRY	MAK	NOY	NZA	OGE	OHG	PDS	PH406	PI161375	PI157071	PI157080	PI334107	PI414723	PSR	ROC	SAS	TOG	TPM	TVT	VEP	YCA
	AMP	0	0.211416	0.252651	0.304839	0.518968	0.306935	0.295925	0.304828	0.299908	0.293913	0.345068	0.389555	0.298776	0.25604	0.516354	0.323514	0.293881	0.512195	0.256866	0.217116	0.290877	0.222591	0.301607	0.269776	0.276027	0.248872	0.218072	0.256839	0.521289	0.212662	0.250225	0.514434	0.520792	0.518678	0.261052	0.393169	0.207847	0.214049	0.520134	0.516943	0.292153	0.213871	0.294789	0.210078
	ARO	0.211416	0	0.225814	0.295086	0.538965	0.313183	0.304749	0.311386	0.306863	0.296332	0.338074	0.399834	0.311423	0.237349	0.537438	0.319969	0.308633	0.534173	0.230982	0.142998	0.305693	0.196806	0.288231	0.267338	0.274598	0.273855	0.137875	0.2828	0.542501	0.13332	0.272903	0.534458	0.541858	0.541412	0.225283	0.399371	0.123182	0.128973	0.541526	0.54004	0.306745	0.131646	0.294575	0.127358
	AY	0.252651	0.225814	0	0.298691	0.533683	0.31338	0.310081	0.320289	0.315747	0.309342	0.334601	0.397117	0.312162	0.149918	0.533322	0.31818	0.316109	0.534264	0.216915	0.229607	0.31478	0.230014	0.291489	0.253929	0.275929	0.270233	0.233231	0.29237	0.538992	0.224511	0.27315	0.53133	0.540621	0.539184	0.220392	0.392561	0.230012	0.234353	0.540984	0.537681	0.312122	0.227151	0.312707	0.23256
	AYL	0.304839	0.295086	0.298691	0	0.552199	0.332124	0.335265	0.336852	0.338404	0.330438	0.314866	0.397738	0.340367	0.299765	0.544793	0.301984	0.331401	0.547148	0.283565	0.289689	0.328611	0.297329	0.313021	0.303015	0.310142	0.304618	0.291534	0.312809	0.556614	0.287413	0.310339	0.550371	0.554154	0.552105	0.286447	0.397117	0.291637	0.293041	0.554586	0.550455	0.338157	0.289532	0.332161	0.295753
	BAH	0.518968	0.538965	0.533683	0.552199	0	0.487243	0.499823	0.479363	0.484926	0.498282	0.529213	0.357884	0.508907	0.527713	0.101076	0.558619	0.493637	0.111161	0.532106	0.53174	0.495364	0.541625	0.526794	0.526225	0.52787	0.522374	0.537076	0.499209	0.085554	0.527703	0.517764	0.0932303	0.0920407	0.0978572	0.541265	0.39615	0.538143	0.537224	0.0913913	0.103697	0.495785	0.535628	0.498344	0.541966
	BEL	0.306935	0.313183	0.31338	0.332124	0.487243	0	0.291321	0.282639	0.276893	0.275878	0.361714	0.384082	0.312325	0.311091	0.485343	0.333278	0.289976	0.486253	0.332157	0.314146	0.290616	0.308625	0.325944	0.298112	0.296215	0.301064	0.315191	0.300078	0.490533	0.308846	0.300886	0.485893	0.489333	0.490744	0.321404	0.402256	0.314409	0.31211	0.493741	0.489738	0.300753	0.317053	0.273287	0.312805
	BES	0.295925	0.304749	0.310081	0.335265	0.499823	0.291321	0	0.252778	0.25013	0.250597	0.366437	0.402914	0.244412	0.290079	0.499503	0.338478	0.189247	0.495383	0.317792	0.302443	0.182	0.290155	0.335485	0.290877	0.289855	0.273565	0.30351	0.284052	0.503719	0.298636	0.26942	0.495917	0.502864	0.500024	0.312649	0.411002	0.3043	0.303865	0.502993	0.49798	0.207505	0.302811	0.244129	0.299149
	CHF	0.304828	0.311386	0.320289	0.336852	0.479363	0.282639	0.252778	0	0.0996027	0.162564	0.366247	0.393914	0.279378	0.312815	0.47612	0.35173	0.238585	0.474141	0.326754	0.30572	0.246557	0.303459	0.344861	0.295682	0.298978	0.288824	0.307643	0.298954	0.4839	0.300808	0.287082	0.473135	0.480512	0.478543	0.322583	0.3914	0.309987	0.307791	0.483272	0.477804	0.264027	0.31059	0.152278	0.305046
	CHT	0.299908	0.306863	0.315747	0.338404	0.484926	0.276893	0.25013	0.0996027	0	0.156386	0.36297	0.395655	0.276154	0.307716	0.481582	0.349452	0.232465	0.478717	0.320639	0.300709	0.24274	0.298108	0.341668	0.290082	0.294812	0.288753	0.30283	0.297301	0.489029	0.297938	0.285087	0.48004	0.486427	0.483983	0.317028	0.392141	0.307521	0.304773	0.488971	0.482402	0.258373	0.307682	0.147835	0.301455
	DOU	0.293913	0.296332	0.309342	0.330438	0.498282	0.275878	0.250597	0.162564	0.156386	0	0.360493	0.393217	0.278416	0.302873	0.492906	0.346885	0.23516	0.488736	0.314672	0.294044	0.241336	0.291007	0.334357	0.289568	0.290697	0.282489	0.296491	0.290421	0.499145	0.29058	0.275202	0.489884	0.494225	0.49353	0.305577	0.395222	0.293941	0.291856	0.498538	0.493741	0.255824	0.296962	0.104165	0.294175
	DOY	0.345068	0.338074	0.334601	0.314866	0.529213	0.361714	0.366437	0.366247	0.36297	0.360493	0	0.390197	0.364409	0.339232	0.528609	0.31687	0.363354	0.523622	0.333124	0.334369	0.367798	0.340085	0.33124	0.341641	0.34311	0.345376	0.336594	0.357163	0.532177	0.333904	0.348181	0.529397	0.531753	0.527425	0.330461	0.387026	0.333544	0.332715	0.532801	0.527735	0.362735	0.328416	0.36033	0.340992
	DUD	0.389555	0.399834	0.397117	0.397738	0.357884	0.384082	0.402914	0.393914	0.395655	0.393217	0.390197	0	0.401318	0.39248	0.363881	0.395991	0.394627	0.358569	0.387756	0.39111	0.393236	0.395838	0.399257	0.389765	0.384566	0.390635	0.389152	0.379294	0.357828	0.387621	0.388854	0.356538	0.35985	0.364676	0.389305	0.380999	0.395099	0.392697	0.360082	0.355426	0.393705	0.387189	0.396041	0.396532
	DUL	0.298776	0.311423	0.312162	0.340367	0.508907	0.312325	0.244412	0.279378	0.276154	0.278416	0.364409	0.401318	0	0.290563	0.504939	0.336135	0.221662	0.501419	0.318279	0.310551	0.205564	0.292307	0.329652	0.305086	0.301427	0.286659	0.312494	0.28486	0.511033	0.308098	0.289153	0.506551	0.506371	0.50812	0.314028	0.40193	0.309001	0.310453	0.510565	0.50546	0.188169	0.303651	0.275852	0.309352
	EDO	0.25604	0.237349	0.149918	0.299765	0.527713	0.311091	0.290079	0.312815	0.307716	0.302873	0.339232	0.39248	0.290563	0	0.52833	0.323663	0.294875	0.52646	0.239919	0.2371	0.283686	0.226717	0.297841	0.26624	0.274288	0.258179	0.247627	0.2756	0.534602	0.233665	0.273661	0.524507	0.535154	0.531598	0.241569	0.391525	0.239254	0.243239	0.534375	0.529838	0.272091	0.235174	0.303813	0.242489
	ESL	0.516354	0.537438	0.533322	0.544793	0.101076	0.485343	0.499503	0.47612	0.481582	0.492906	0.528609	0.363881	0.504939	0.52833	0	0.549402	0.490278	0.120067	0.526837	0.527491	0.489862	0.534676	0.518185	0.521233	0.524238	0.51966	0.533109	0.49879	0.0972667	0.526703	0.517286	0.103503	0.105576	0.105687	0.535512	0.389149	0.534652	0.533806	0.102061	0.113584	0.492074	0.531336	0.49158	0.53788
	FAQ	0.323514	0.319969	0.31818	0.301984	0.558619	0.333278	0.338478	0.35173	0.349452	0.346885	0.31687	0.395991	0.336135	0.323663	0.549402	0	0.34294	0.549261	0.319436	0.320478	0.340126	0.321243	0.30561	0.313339	0.312895	0.313382	0.323506	0.325621	0.560458	0.315709	0.314245	0.556046	0.559609	0.555472	0.315418	0.403514	0.315908	0.316359	0.559666	0.555003	0.345161	0.31541	0.341382	0.317118
	FOG	0.293881	0.308633	0.316109	0.331401	0.493637	0.289976	0.189247	0.238585	0.232465	0.23516	0.363354	0.394627	0.221662	0.294875	0.490278	0.34294	0	0.485873	0.315979	0.305987	0.157777	0.290342	0.332855	0.286507	0.287842	0.269437	0.305639	0.282263	0.496928	0.307661	0.273829	0.49259	0.494794	0.494697	0.312729	0.404043	0.308446	0.307081	0.495647	0.49103	0.183746	0.300246	0.229723	0.299055
	FRC	0.512195	0.534173	0.534264	0.547148	0.111161	0.486253	0.495383	0.474141	0.478717	0.488736	0.523622	0.358569	0.501419	0.52646	0.120067	0.549261	0.485873	0	0.526382	0.526733	0.487877	0.531739	0.51725	0.5199	0.521648	0.515683	0.53464	0.496131	0.104807	0.526416	0.514089	0.110024	0.11129	0.113352	0.535283	0.390421	0.534099	0.531613	0.11356	0.102485	0.492257	0.528606	0.487784	0.535323
	GOB	0.256866	0.230982	0.216915	0.283565	0.532106	0.332157	0.317792	0.326754	0.320639	0.314672	0.333124	0.387756	0.318279	0.239919	0.526837	0.319436	0.315979	0.526382	0	0.234374	0.313661	0.234233	0.291037	0.264429	0.277358	0.277397	0.232672	0.294618	0.534931	0.229455	0.284249	0.528417	0.534505	0.534495	0.177851	0.400119	0.233559	0.235411	0.533693	0.531059	0.317165	0.224428	0.316527	0.224676
	GOK	0.217116	0.142998	0.229607	0.289689	0.53174	0.314146	0.302443	0.30572	0.300709	0.294044	0.334369	0.39111	0.310551	0.2371	0.527491	0.320478	0.305987	0.526733	0.234374	0	0.299867	0.200905	0.291293	0.267143	0.273901	0.270485	0.127753	0.284687	0.536005	0.154061	0.276484	0.529213	0.536689	0.533867	0.231439	0.399862	0.143357	0.147091	0.534019	0.532051	0.300043	0.156658	0.293558	0.138989
	HBJ	0.290877	0.305693	0.31478	0.328611	0.495364	0.290616	0.182	0.246557	0.24274	0.241336	0.367798	0.393236	0.205564	0.283686	0.489862	0.340126	0.157777	0.487877	0.313661	0.299867	0	0.289269	0.327427	0.289614	0.287232	0.267083	0.305795	0.278047	0.498083	0.302117	0.270749	0.491272	0.496866	0.495397	0.30852	0.405843	0.302816	0.303947	0.497172	0.49089	0.147115	0.294469	0.236212	0.297406
	HDG	0.222591	0.196806	0.230014	0.297329	0.541625	0.308625	0.290155	0.303459	0.298108	0.291007	0.340085	0.395838	0.292307	0.226717	0.534676	0.321243	0.290342	0.531739	0.234233	0.200905	0.289269	0	0.286235	0.258272	0.27062	0.265596	0.201939	0.263063	0.544562	0.189433	0.264771	0.537143	0.542012	0.542308	0.228672	0.401454	0.195269	0.196831	0.541872	0.537318	0.279152	0.205237	0.288205	0.192463
	INB	0.301607	0.288231	0.291489	0.313021	0.526794	0.325944	0.335485	0.344861	0.341668	0.334357	0.33124	0.399257	0.329652	0.297841	0.518185	0.30561	0.332855	0.51725	0.291037	0.291293	0.327427	0.286235	0	0.303455	0.307471	0.304397	0.302347	0.311394	0.528037	0.291299	0.307831	0.520143	0.528861	0.526359	0.29615	0.368934	0.289668	0.286211	0.528869	0.523439	0.325223	0.288709	0.334599	0.291867
	KRY	0.269776	0.267338	0.253929	0.303015	0.526225	0.298112	0.290877	0.295682	0.290082	0.289568	0.341641	0.389765	0.305086	0.26624	0.521233	0.313339	0.286507	0.5199	0.264429	0.267143	0.289614	0.258272	0.303455	0	0.203845	0.237121	0.269731	0.270666	0.52931	0.261231	0.240669	0.520544	0.528349	0.525136	0.262072	0.390838	0.264446	0.273816	0.529283	0.524503	0.296305	0.260257	0.28386	0.257469
	MAK	0.276027	0.274598	0.275929	0.310142	0.52787	0.296215	0.289855	0.298978	0.294812	0.290697	0.34311	0.384566	0.301427	0.274288	0.524238	0.312895	0.287842	0.521648	0.277358	0.273901	0.287232	0.27062	0.307471	0.203845	0	0.216892	0.274371	0.2567	0.528142	0.261829	0.21936	0.521752	0.52727	0.52666	0.270787	0.395319	0.268603	0.269137	0.530475	0.522548	0.292822	0.266478	0.290934	0.26707
	NOY	0.248872	0.273855	0.270233	0.304618	0.522374	0.301064	0.273565	0.288824	0.288753	0.282489	0.345376	0.390635	0.286659	0.258179	0.51966	0.313382	0.269437	0.515683	0.277397	0.270485	0.267083	0.265596	0.304397	0.237121	0.216892	0	0.272116	0.199558	0.525694	0.264719	0.100632	0.51703	0.52379	0.523383	0.269488	0.392829	0.267667	0.270727	0.523101	0.519417	0.27011	0.267293	0.285011	0.267879
	NZA	0.218072	0.137875	0.233231	0.291534	0.537076	0.315191	0.30351	0.307643	0.30283	0.296491	0.336594	0.389152	0.312494	0.247627	0.533109	0.323506	0.305639	0.53464	0.232672	0.127753	0.305795	0.201939	0.302347	0.269731	0.274371	0.272116	0	0.284969	0.538858	0.146968	0.272836	0.531245	0.541078	0.540035	0.22938	0.401458	0.142492	0.149333	0.538926	0.535572	0.30709	0.149769	0.293013	0.121501
	OGE	0.256839	0.2828	0.29237	0.312809	0.499209	0.300078	0.284052	0.298954	0.297301	0.290421	0.357163	0.379294	0.28486	0.2756	0.49879	0.325621	0.282263	0.496131	0.294618	0.284687	0.278047	0.263063	0.311394	0.270666	0.2567	0.199558	0.284969	0	0.502169	0.27857	0.199292	0.496969	0.500191	0.502666	0.291069	0.39769	0.279303	0.279071	0.500428	0.500144	0.273994	0.277139	0.295521	0.284534
	OHG	0.521289	0.542501	0.538992	0.556614	0.085554	0.490533	0.503719	0.4839	0.489029	0.499145	0.532177	0.357828	0.511033	0.534602	0.0972667	0.560458	0.496928	0.104807	0.534931	0.536005	0.498083	0.544562	0.528037	0.52931	0.528142	0.525694	0.538858	0.502169	0	0.532166	0.519471	0.0933539	0.0930407	0.0956854	0.545547	0.395006	0.543436	0.540067	0.0867384	0.0982691	0.501835	0.53864	0.498022	0.545809
	PDS	0.212662	0.13332	0.224511	0.287413	0.527703	0.308846	0.298636	0.300808	0.297938	0.29058	0.333904	0.387621	0.308098	0.233665	0.526703	0.315709	0.307661	0.526416	0.229455	0.154061	0.302117	0.189433	0.291299	0.261231	0.261829	0.264719	0.146968	0.27857	0.532166	0	0.267424	0.523246	0.534891	0.53012	0.221971	0.393391	0.123052	0.13438	0.532089	0.529876	0.300531	0.146003	0.292379	0.143049
	PH406	0.250225	0.272903	0.27315	0.310339	0.517764	0.300886	0.26942	0.287082	0.285087	0.275202	0.348181	0.388854	0.289153	0.273661	0.517286	0.314245	0.273829	0.514089	0.284249	0.276484	0.270749	0.264771	0.307831	0.240669	0.21936	0.100632	0.272836	0.199292	0.519471	0.267424	0	0.515198	0.519302	0.519522	0.275083	0.396244	0.269227	0.270722	0.520435	0.516027	0.27603	0.269926	0.278132	0.272727
	PI161375	0.514434	0.534458	0.53133	0.550371	0.0932303	0.485893	0.495917	0.473135	0.48004	0.489884	0.529397	0.356538	0.506551	0.524507	0.103503	0.556046	0.49259	0.110024	0.528417	0.529213	0.491272	0.537143	0.520143	0.520544	0.521752	0.51703	0.531245	0.496969	0.0933539	0.523246	0.515198	0	0.0951462	0.0952956	0.537253	0.387915	0.535124	0.533644	0.100775	0.102544	0.495478	0.531501	0.489746	0.536385
	PI157071	0.520792	0.541858	0.540621	0.554154	0.0920407	0.489333	0.502864	0.480512	0.486427	0.494225	0.531753	0.35985	0.506371	0.535154	0.105576	0.559609	0.494794	0.11129	0.534505	0.536689	0.496866	0.542012	0.528861	0.528349	0.52727	0.52379	0.541078	0.500191	0.0930407	0.534891	0.519302	0.0951462	0	0.0985949	0.541936	0.396378	0.540723	0.539052	0.0960109	0.104807	0.500441	0.537885	0.495511	0.542911
	PI157080	0.518678	0.541412	0.539184	0.552105	0.0978572	0.490744	0.500024	0.478543	0.483983	0.49353	0.527425	0.364676	0.50812	0.531598	0.105687	0.555472	0.494697	0.113352	0.534495	0.533867	0.495397	0.542308	0.526359	0.525136	0.52666	0.523383	0.540035	0.502666	0.0956854	0.53012	0.519522	0.0952956	0.0985949	0	0.540165	0.390334	0.539482	0.536454	0.101292	0.106552	0.498572	0.536466	0.495713	0.544995
	PI334107	0.261052	0.225283	0.220392	0.286447	0.541265	0.321404	0.312649	0.322583	0.317028	0.305577	0.330461	0.389305	0.314028	0.241569	0.535512	0.315418	0.312729	0.535283	0.177851	0.231439	0.30852	0.228672	0.29615	0.262072	0.270787	0.269488	0.22938	0.291069	0.545547	0.221971	0.275083	0.537253	0.541936	0.540165	0	0.393989	0.22821	0.235036	0.544734	0.539584	0.308652	0.22305	0.310166	0.219929
	PI414723	0.393169	0.399371	0.392561	0.397117	0.39615	0.402256	0.411002	0.3914	0.392141	0.395222	0.387026	0.380999	0.40193	0.391525	0.389149	0.403514	0.404043	0.390421	0.400119	0.399862	0.405843	0.401454	0.368934	0.390838	0.395319	0.392829	0.401458	0.39769	0.395006	0.393391	0.396244	0.387915	0.396378	0.390334	0.393989	0	0.39542	0.39735	0.399903	0.392601	0.406621	0.396447	0.392974	0.401146
	PSR	0.207847	0.123182	0.230012	0.291637	0.538143	0.314409	0.3043	0.309987	0.307521	0.293941	0.333544	0.395099	0.309001	0.239254	0.534652	0.315908	0.308446	0.534099	0.233559	0.143357	0.302816	0.195269	0.289668	0.264446	0.268603	0.267667	0.142492	0.279303	0.543436	0.123052	0.269227	0.535124	0.540723	0.539482	0.22821	0.39542	0	0.116294	0.542006	0.539491	0.300254	0.129297	0.293663	0.129637
	ROC	0.214049	0.128973	0.234353	0.293041	0.537224	0.31211	0.303865	0.307791	0.304773	0.291856	0.332715	0.392697	0.310453	0.243239	0.533806	0.316359	0.307081	0.531613	0.235411	0.147091	0.303947	0.196831	0.286211	0.273816	0.269137	0.270727	0.149333	0.279071	0.540067	0.13438	0.270722	0.533644	0.539052	0.536454	0.235036	0.39735	0.116294	0	0.537889	0.536438	0.3022	0.13423	0.294984	0.140737
	SAS	0.520134	0.541526	0.540984	0.554586	0.0913913	0.493741	0.502993	0.483272	0.488971	0.498538	0.532801	0.360082	0.510565	0.534375	0.102061	0.559666	0.495647	0.11356	0.533693	0.534019	0.497172	0.541872	0.528869	0.529283	0.530475	0.523101	0.538926	0.500428	0.0867384	0.532089	0.520435	0.100775	0.0960109	0.101292	0.544734	0.399903	0.542006	0.537889	0	0.10325	0.499464	0.535299	0.49781	0.543577
	TOG	0.516943	0.54004	0.537681	0.550455	0.103697	0.489738	0.49798	0.477804	0.482402	0.493741	0.527735	0.355426	0.50546	0.529838	0.113584	0.555003	0.49103	0.102485	0.531059	0.532051	0.49089	0.537318	0.523439	0.524503	0.522548	0.519417	0.535572	0.500144	0.0982691	0.529876	0.516027	0.102544	0.104807	0.106552	0.539584	0.392601	0.539491	0.536438	0.10325	0	0.495355	0.531939	0.492032	0.540757
	TPM	0.292153	0.306745	0.312122	0.338157	0.495785	0.300753	0.207505	0.264027	0.258373	0.255824	0.362735	0.393705	0.188169	0.272091	0.492074	0.345161	0.183746	0.492257	0.317165	0.300043	0.147115	0.279152	0.325223	0.296305	0.292822	0.27011	0.30709	0.273994	0.501835	0.300531	0.27603	0.495478	0.500441	0.498572	0.308652	0.406621	0.300254	0.3022	0.499464	0.495355	0	0.295469	0.251832	0.303786
	TVT	0.213871	0.131646	0.227151	0.289532	0.535628	0.317053	0.302811	0.31059	0.307682	0.296962	0.328416	0.387189	0.303651	0.235174	0.531336	0.31541	0.300246	0.528606	0.224428	0.156658	0.294469	0.205237	0.288709	0.260257	0.266478	0.267293	0.149769	0.277139	0.53864	0.146003	0.269926	0.531501	0.537885	0.536466	0.22305	0.396447	0.129297	0.13423	0.535299	0.531939	0.295469	0	0.299021	0.137203
	VEP	0.294789	0.294575	0.312707	0.332161	0.498344	0.273287	0.244129	0.152278	0.147835	0.104165	0.36033	0.396041	0.275852	0.303813	0.49158	0.341382	0.229723	0.487784	0.316527	0.293558	0.236212	0.288205	0.334599	0.28386	0.290934	0.285011	0.293013	0.295521	0.498022	0.292379	0.278132	0.489746	0.495511	0.495713	0.310166	0.392974	0.293663	0.294984	0.49781	0.492032	0.251832	0.299021	0	0.289906
	YCA	0.210078	0.127358	0.23256	0.295753	0.541966	0.312805	0.299149	0.305046	0.301455	0.294175	0.340992	0.396532	0.309352	0.242489	0.53788	0.317118	0.299055	0.535323	0.224676	0.138989	0.297406	0.192463	0.291867	0.257469	0.26707	0.267879	0.121501	0.284534	0.545809	0.143049	0.272727	0.536385	0.542911	0.544995	0.219929	0.401146	0.129637	0.140737	0.543577	0.540757	0.303786	0.137203	0.289906	0

## Sheet: Table S4
	Title: Comparative metabolomics and molecular phylo-genetics of melon (Cucumis melo, Cucurbitaceae) biodiversity
	Authors: Moing et al.
	Journal: Metabolites
	Table S4. List of 605 provisionally annotated molecular features from the combined > 80,000 data set, with RF parameter rank
				agrestis_CHI_BAH	agrestis_CON_BSK	agrestis_CON_FRC	agrestis_CON_TOG	agrestis_MAK_ESL	agrestis_MAK_OHG	agrestis_MAK_PI157071	agrestis_MAK_PI157080	agrestis_MAK_PI161375	agrestis_MAK_SAS	melo_CAN_BEL	melo_CAN_CHF	melo_CAN_CHT	melo_CAN_DOU	melo_CAN_NOY	melo_CAN_OGE	melo_CAN_PH406	melo_CAN_VEP	melo_FLE_AYL	melo_FLE_DOY	melo_FLE_FAQ	melo_FLE_PI435288	melo_FLE_STA	melo_INO_AMP	melo_INO_ARO	melo_INO_CRE	melo_INO_GOB	melo_INO_GOK	melo_INO_HDG	melo_INO_NZA	melo_INO_PDS	melo_INO_PI201581	melo_INO_PI334107	melo_INO_PSR	melo_INO_ROC	melo_INO_TVT	melo_INO_YCA	melo_RET_BES	melo_RET_DUL	melo_RET_FOG	melo_RET_HBJ	melo_RET_KRY	melo_RET_MAK	melo_RET_PMR	melo_RET_TPM	melo_AME_AYO
ID_RF	Metabolite name_Tissue_ID_Analytical Strategy	Tissue	Parameter Rank	agrestis	agrestis	agrestis	agrestis	agrestis	agrestis	agrestis	agrestis	agrestis	agrestis	melo_CAN	melo_CAN	melo_CAN	melo_CAN	melo_CAN	melo_CAN	melo_CAN	melo_CAN	melo_FLE	melo_FLE	melo_FLE	melo_FLE	melo_FLE	melo_INO	melo_INO	melo_INO	melo_INO	melo_INO	melo_INO	melo_INO	melo_INO	melo_INO	melo_INO	melo_INO	melo_INO	melo_INO	melo_INO	melo_RET	melo_RET	melo_RET	melo_RET	melo_RET	melo_RET	melo_RET	melo_RET	melo_other
RF_289	Xylose_Flesh_ID27085_GCMSTOF_polarmetabolites	flesh	1	1.77375	-0.0789136	-0.199212	-0.00240951	-0.80804	1.84712	0.00520493	0.963366	-0.0151226	2.03213	1.51989	-0.0361512	-0.00105679	1.83701	-0.349309	-1.13336	-0.729956	1.27076	-0.809258	2.85148	0.455322	2.11486	0.0196965	-1.97305	-1.93535	-0.879144	-1.23681	-1.81645	-2.3009	-2.75322	-1.80427	-1.38847	-1.42101	-1.03009	-1.3322	-2.11768	-1.6024	0.990315	1.16745	0.806952	0.813774	0.441105	2.145	-0.740275	-0.399637	0.116505
RF_042	Cr_Flesh_ID39243_ICPMS_micronutrients	flesh	2	-0.890739	0.385229	2.47609	1.10317	-0.862516	-0.0257153	0.529703	1.15302	-1.07885	-0.134709	-0.852907	-0.696327	-0.888076	-0.944768	-0.485061	-0.718182	-0.894295	-0.00632242	0.823808	-1.24278	-0.374646	-0.0102995	2.39198	1.92079	3.46988	2.11187	1.81536	1.87009	1.8088	1.84247	1.84803	2.50176	2.72742	1.54393	1.46739	2.43036	1.98952	-1.28679	0.743152	-0.552004	-0.430137	0.486841	0.555066	-0.480726	-1.70878	-0.191236
RF_330	As_Flesh_ID39250_ICPMS_micronutrients	flesh	3	0.75106	0.579686	0.631129	0.694368	0.808007	0.556881	0.727158	0.761024	0.449456	0.937692	0.109838	-0.33584	-0.446065	-0.972822	0.619043	-0.0695315	0.0297897	-0.586053	0.351114	0.446623	-3.50899	0.557775	1.1974	-1.46751	-1.96649	-1.40057	-1.37346	-1.94523	-2.09116	-1.93678	-4.1593	-1.71206	-2.25491	-3.6271	1	-2.54063	-1.91479	-0.485059	-0.632833	0.748088	-0.105863	0.464184	-0.362706	0.618177	-0.00830998	-0.103364
RF_161	1-Octen-3-ol C8H16O_Flesh_ID36452_SPME GCMS_volatiles **	flesh	4	1.83917	1.50855	1.35326	0.323735	1.19662	1.60034	0.812837	1.72275	0.827642	1.50146	-1.16957	-0.87849	-1.12268	-1.4098	-0.904834	-0.446115	-0.845636	-0.85858	-0.0391928	-0.265988	-0.625054	0.0148588	-0.730422	0.22018	-0.0250967	-0.991496	-0.332175	-0.689378	0.0321186	-0.664878	-0.0440293	-0.564025	-0.334533	-0.832875	-0.828857	-0.423234	-0.749347	1.73623	-0.154759	0.780411	0.205096	0.118248	-0.496433	-0.181289	0.276465	-0.989911
RF_382	(Z,E)-3-Hexen-1-ol C6H12O_Flesh_ID36423_SPME GCMS_volatiles **	flesh	5	-0.765448	-0.796069	-1.52579	-1.41228	-1.33159	-1.20524	-1.23633	-0.254251	-0.691137	-1.31342	-0.282714	0.410536	0.816513	0.32684	1.24951	-0.314656	0.283902	2.61682	1.22514	-0.476002	-0.131039	2.55059	0.675792	-1.54758	-1.05612	-1.23805	-1.41709	-1.07317	-1.25261	-1.5268	-0.627288	-1.46157	-1.90198	-1.4255	-1.61443	-0.991434	-1.61505	2.52988	1.8635	1.84251	0.765281	1.21017	1.47064	-0.163756	0.371574	1.5408
RF_247	Arabitol_Peel_ID38363_GCMSTOF_polarmetabolites	peel	6	-1.20488	-0.105611	-0.86373	-0.345196	-0.320509	-0.519653	0.121095	-0.662614	-0.0833207	0.62207	0.952368	0.09141	-0.0593329	-0.254224	-0.929302	-0.179065	-0.0998586	-0.508555	-0.881534	0.0107119	-1.53329	-0.930442	0.171755	-0.0086451	-0.0377061	-0.27446	0.312189	-0.247486	-0.0910855	-1.58059	0.0678116	0.321196	0.36058	0.0339596	-0.0860338	0.81934	-0.641467	1.48444	2.49171	1.32809	1.19917	0.824823	1.03378	1.71091	2.33549	0.0546309
RF_057	Raffinose_Peel_ID46103_GCMSTOF_polarmetabolites	peel	7	-3.08486	2.11354	-3.11583	-3.39284	1.52609	-0.938042	3.05953	-1.12474	4.11094	3.52119	1.51112	-0.91853	-0.0494859	-1.43601	-1.32456	0.815431	-0.0596795	-1.15026	-2.53152	0.453346	-4.96298	-3.36422	-1.99229	6.73455	5.7985	2.97363	2.78278	3.66603	6.39845	6.25544	6.80941	7.0134	6.30777	5.26398	6.84374	7.32375	7.27601	-1.73124	-0.447716	-0.617209	-2.80916	-0.931662	-0.331427	-0.859916	-0.0388553	-0.907776
RF_381	(Z,E)-3-Hexen-1-ol C6H12O_Flesh_ID36416_SPME GCMS_volatiles **	flesh	8	-0.519792	-0.177478	-1.08047	-0.166924	0.240072	-1.30557	-0.922415	-0.350133	-0.690587	-0.904374	-0.475191	0.346569	0.652145	0.13082	1.06195	-0.359438	0.217774	2.46606	0.868221	-0.530347	-0.378418	2.36918	0.320857	-1.52779	-0.86787	-0.972129	-1.07301	-1.11534	-1.24868	-1.22652	-0.601561	-1.0313	-1.79934	-1.21896	-1.54441	-1.01363	-1.01969	2.39516	1.76504	1.61655	0.604798	1.04793	1.209	-0.24939	0.240286	1.56315
RF_126	unknown _Flesh_ID36450_SPME GCMS_volatiles **	flesh	9	1.67819	0.479083	0.93496	0.364885	1.29138	0.628008	1.41049	1.83643	1.23708	1.34132	0.613563	-0.513257	-0.785335	0.0090275	-0.578292	-0.888509	-0.183928	0.304402	-0.54903	-0.70449	-0.283967	-0.829299	-1.20351	-1.43263	-0.767303	-0.0953882	-0.169583	-0.15155	-0.340696	-0.0680825	-0.562919	-0.626503	-0.980755	-1.28206	-1.01305	-0.932888	-0.0830329	-0.234493	-0.313366	-0.746235	-0.315112	-1.00803	-0.171099	-0.00782546	0.493817	-0.369635
RF_171	alpha-Ionene C13H18_Flesh_ID36241_SPME GCMS_volatiles **	flesh	10	0.683596	0.012665	0.0318655	-0.396195	0.759833	-0.209177	0.346601	1.22591	1.64061	-0.137116	1.43218	0.248606	0.450063	0.487746	-0.543046	-0.607652	-0.683242	0.0951426	-0.667346	0.176415	0.135969	-1.06541	-1.58648	-1.54773	-1.28215	0.232183	-1.00769	-1.01291	-1.48172	-0.758071	-1.10264	-1.3329	-1.37003	-0.903328	-1.39379	-0.885806	-1.04251	0.604116	0.827107	-0.402569	-0.0628734	-0.554102	-0.11629	-0.603712	0.0164845	-0.502649
RF_055	Galactinol_Peel_ID45614_GCMSTOF_polarmetabolites	peel	11	-5.9744	1.02845	-1.93776	-0.901046	1.00738	-0.150824	2.06181	-0.775287	2.49254	0.956509	-0.925523	1.27518	0.662213	-6.03689	-2.33863	0.29349	-1.06971	-5.26907	-0.81216	0.342832	-6.18842	-6.49558	-2.85494	2.72359	2.72779	0.297122	1.68615	1.60672	2.80595	2.36831	3.57972	2.80994	2.48753	3.95558	2.96182	3.60665	2.4136	-3.76655	0.0487329	-1.43289	-0.605159	0.312574	-2.81817	-0.858558	-0.735842	-0.775247
RF_138	unknown_Flesh_ID36422_SPME GCMS_volatiles **	flesh	12	2.11097	0.701697	1.44482	0.826757	1.84706	0.7946	1.89522	2.54719	2.05073	1.93529	0.864217	-0.0744346	-0.492866	0.654785	-1.0539	-0.134506	-0.477314	0.52346	-0.569898	-1.02616	0.283117	-0.72892	-1.06928	-1.17787	-0.27045	-0.737153	-0.605458	-0.31707	-1.32224	-0.365797	-1.01799	-0.525632	-1.14369	-0.892442	-0.973585	-0.847398	-0.548417	0.324417	-0.0982185	-0.495446	-0.671959	-0.247574	0.0210421	0.698674	0.881881	-0.268436
RF_523	Glycerol_Peel_ID34651_GCMSTOF_polarmetabolites	peel	13	-0.90024	-0.553233	-1.08396	-0.826755	-0.89759	-0.463185	-1.01134	-0.624995	-0.609372	-0.74628	-0.0126861	0.0188716	-0.266859	-0.0597136	-0.264254	-0.46356	0.0178454	0.52614	-0.850899	-0.491417	-0.727769	-1.20287	-0.718992	0.191712	-0.0849838	0.817711	0.00371937	0.182267	0.425966	-0.415994	-0.0155746	0.121345	0.501087	-0.281501	-0.133969	-0.0168008	-0.161472	-0.0373297	0.306659	0.0306244	1.05045	0.787698	0.626806	0.573062	0.452574	0.26301
RF_288	Acetic acid, pentyl ester C7H14O2_Flesh_ID36369_SPME GCMS_volatiles **	flesh	14	2.14235	-0.372292	-1.50133	-0.190425	-0.401809	-0.389611	1.47783	1.6459	-0.256225	-0.0302566	2.4743	-0.678554	-1.21854	1.44331	0.775158	-0.632697	-1.03015	0.363687	-0.180789	0.558066	0.903098	1.06884	-0.63842	-1.86872	-1.68144	-0.226666	-1.49061	-1.48126	-1.82269	-1.69544	-1.88294	-1.76041	-1.96951	-2.06083	-1.97599	-1.64128	-1.65565	1.52711	-0.046058	2.44872	-1.32154	0.740239	1.28778	-1.80521	-1.21459	2.06056
RF_139	unknown_Flesh_ID36391_SPME GCMS_volatiles **	flesh	15	2.42393	0.352129	2.26676	0.841755	2.46028	1.16209	2.35477	2.14922	1.95928	2.00024	0.110373	-0.348008	-0.270099	0.183722	-0.306761	-0.0928725	-0.607481	-0.276751	-0.896893	-0.122988	0.156442	-0.290431	-0.836898	-0.854797	-0.692779	-0.64034	-0.709259	-0.581241	-0.821045	-0.736442	-0.455203	-0.796161	-1.02364	-0.815818	-0.274	-0.856128	-0.740891	0.0861646	0.0256633	-0.55883	-0.0815036	-0.783987	-0.600581	1.01747	1.04667	-0.688258
RF_363	Glucose_Peel_ID33353_1HNMR_polarmetabolites	peel	16	1.1945	1.67321	0.711965	1.31445	1.11813	0.787906	1.34219	1.16098	1.56768	1.72374	-0.634531	0.140458	0.0241302	0.0142297	-0.0513812	0.038597	0.0470018	-0.317431	-0.356092	0.923703	0.697954	0.999216	1.6778	-0.221186	-0.239107	0.688304	-0.0331716	-0.537057	0.0213864	-0.910647	-0.563912	-0.778321	-0.35894	0.179365	-0.38686	0.235936	-1.47823	0.141227	-0.299483	0.460794	-0.228461	-0.897207	-1.00341	-1.00997	-0.592464	0.802286
RF_274	2-Methyl-1-butyl acetate C7H14O2_Flesh_ID36439_SPME GCMS_volatiles **	flesh	17	2.34358	0.696705	-0.583225	0.599142	0.168242	0.0580838	1.58712	1.85815	0.175821	0.604383	3.0937	-0.0186566	0.0794764	1.96389	1.49826	-0.371973	-0.500112	1.26311	-0.901377	-1.51033	1.27098	-0.728195	-1.66629	-1.73045	-1.58057	0.914789	-1.30301	-1.73329	-1.67097	-1.59048	-1.91795	-1.87125	-1.71815	-2.03072	-1.60518	-1.81798	-1.76848	1.67468	-0.402911	2.56554	-0.980875	1.29582	2.73804	-1.54493	-1.16158	3.2263
RF_134	Kestose, 1-_Flesh_ID35520_GCMSTOF_polarmetabolites	flesh	18	-2.93005	1	1	1	4.65629	5.26081	4.9736	4.73364	-0.0833208	6.20308	3.55469	5.19541	4.94484	6.06979	4.49912	2.80369	4.34587	5.68086	1	-3.41406	-4.61583	-5.02122	1	-0.114147	0.762543	-0.587736	-3.4568	0.434869	-2.53564	-1.69012	-0.747282	-2.26953	-2.13902	0.132037	1.10847	-2.92249	0.146225	1.57937	0.626108	-0.0777681	0.172073	-1.6701	1.85615	-1.05113	-1.34173	-0.599384
RF_176	unknown _Flesh_ID36335_SPME GCMS_volatiles **	flesh	19	0.24046	0.760904	-0.312391	-0.215409	-0.421003	-0.167413	-0.00461978	2.00636	2.3525	0.128887	2.42821	0.636957	-0.404261	0.946103	-0.449617	-0.37691	-0.417018	0.838668	-0.30497	-0.241523	-0.0867268	-0.0308529	-1.194	-0.749064	-0.739206	0.893992	-0.863936	-0.547562	-0.751416	-0.612257	-0.967956	-1.09057	-1.26	-1.07149	-0.728362	-0.984294	-0.715274	0.47789	1.00319	-0.284181	0.61026	-0.437761	-0.131432	-0.479786	0.63614	-0.382033
RF_328	Formic acid_Peel_ID33360_1HNMR_polarmetabolites	peel	20	0.164242	0.0693707	0.521101	0.058826	0.363588	0.263259	0.456273	1.02099	0.24918	-0.346974	0.544005	0.274502	-0.534048	0.790213	0.0182228	-0.228862	-0.139684	0.0242188	-0.429746	0.017403	-0.486286	-0.378926	0.238174	-0.907035	-0.784705	0.0318099	-0.983215	-1.23524	-1.11916	-1.2017	-1.00601	-1.79853	-1.71927	-0.375584	-0.239163	-0.858641	-0.855407	0.232404	0.243918	0.326283	0.513871	-0.188142	-0.252577	0.700294	0.865801	-0.706125
RF_329	Butanoic acid, 2-oxo- C4H6O3_Flesh_ID36205_SPME GCMS_volatiles	flesh	21	0.837382	-0.0432933	-1.17994	-1.12446	-0.527033	-1.27424	0.742067	-0.218463	-0.416562	0.414405	1.1182	1.04414	0.0719721	1.32142	0.40638	-0.619542	0.890066	0.248201	0.39609	0.287837	-0.138371	0.944237	-0.230266	-0.645067	-0.497139	-0.762948	-1.14968	-1.30279	-0.748763	-0.834717	-1.2924	-0.978612	-0.499435	-0.967351	-0.758849	-0.774204	-1.12849	-0.668484	-0.145264	0.265927	-0.345904	-0.469569	-0.308866	0.11145	1.0765	-0.304927
RF_281	2-Methyl-1-butanol C5H12O_Flesh_ID36394_SPME GCMS_volatiles	flesh	22	0.390262	0.0109045	-1.1532	-1.16659	-0.910515	-0.892492	-0.674247	0.134586	-0.885964	-0.337425	2.23288	1.3387	2.0147	2.37509	2.45602	0.891271	0.893301	1.95423	-1.462	0.532317	-0.428752	3.50564	-1.57564	-1.49784	-1.50184	-0.261079	-1.22731	-1.23067	-1.12801	-1.54321	-1.65651	-1.47153	-1.56493	-1.51361	-1.55576	-1.31047	-1.73634	1.71327	0.619876	2.11011	1.16755	2.21073	2.88716	-0.449901	0.442545	2.00669
RF_143	2,2,6╬▓,7-Tetramethylbicyclo[4.3.0]nona-1(9),7-dien-5-ol C13H20O_Flesh_ID36467_SPME GCMS_volatiles	flesh	23	2.79324	0.718341	2.58449	1.00402	2.78946	1.81076	2.64936	2.26332	1.98078	2.14803	0.538013	0.420022	0.255397	0.700835	-0.901783	-0.266184	-0.760251	0.479746	-1.14668	-0.129765	0.753891	-0.550777	-1.56766	-0.80286	-1.14174	-0.818303	-1.28082	-0.523668	-1.07691	-0.807127	-0.688343	-1.02411	-1.32734	-1.00476	-0.279921	-1.12912	-0.487147	0.441515	0.34315	-0.340105	0.430324	-0.407184	-0.87191	1.33368	1.56068	-0.591463
RF_046	Fumaric acid_Peel_ID35268_GCMSTOF_polarmetabolites	peel	24	-1.11045	-0.323629	-2.11222	-0.933184	-2.53244	-1.89299	-2.29969	-1.05296	-0.719413	-1.8332	-0.555351	-0.0711193	-0.931291	0.475881	-1.01475	-1.39463	-0.702659	-0.0261196	-2.80979	-1.22937	-0.169049	-1.30235	-0.842827	0.160424	2.10322	-0.693686	1.30642	0.591217	0.822821	2.472	3.08133	2.77962	2.36734	1.37321	0.406232	2.58338	2.28446	1.35952	1.42732	2.16114	2.2937	0.46719	0.340603	2.99373	3.51379	-0.0761043
RF_140	2,2,6╬▓,7-Tetramethylbicyclo[4.3.0]nona-1(9),7-dien-5-ol C13H20O_Flesh_ID36471_SPME GCMS_volatiles	flesh	25	2.36682	0.35677	2.20096	0.603267	2.37569	1.45948	2.23678	1.85973	1.59017	1.77898	0.188344	0.147139	0.0915494	0.435638	-0.658519	-0.286809	-0.699315	0.165353	-0.852256	-0.223175	0.322886	-0.546484	-0.76085	-0.835663	-0.73596	-0.682093	-0.889767	-0.455851	-0.564554	-0.616768	-0.396294	-0.623473	-0.896325	-0.811092	-0.310451	-0.476567	-0.496967	0.0469011	0.0596785	-0.57386	0.136921	-0.445832	-0.738081	0.920921	1.19081	-0.517616
RF_108	2,3-Butanediol, diacetate C8H14O4_Flesh_ID36446_SPME GCMS_volatiles	flesh	26	2.5524	0.316233	-0.0750551	-0.629974	0.22244	0.494889	3.67826	1.78614	2.56604	2.90855	-0.305929	-0.405951	-0.384736	1.3761	0.304802	-0.510295	-0.200449	1.29608	-0.316042	-0.838658	-0.408588	0.682131	-0.291251	-0.966312	-0.623312	-0.552946	-0.7096	-0.831931	-1.05	-0.973527	-1.01003	-1.07493	-0.761006	-0.725545	-0.911664	-0.67908	-0.816096	-0.26972	-0.273056	0.578918	-0.391666	0.253996	0.855986	-0.702305	-0.717739	1.1523
RF_283	Propanoic acid, 2-methyl-, 2-methylpropyl ester C8H16O2_Flesh_ID36336_SPME GCMS_volatiles	flesh	27	0.795844	0.433391	-2.16929	-1.05161	-1.65335	-1.36881	-0.0506793	0.480232	-0.736656	-0.970939	2.29035	0.45386	-0.237109	1.2576	0.0565987	-1.24979	-1.38869	0.22865	-1.24935	0.631431	1.12007	0.0502719	-2.34967	-2.02304	-2.19322	0.507013	-1.86158	-1.88036	-2.01301	-2.01494	-2.094	-2.14471	-2.17235	-2.00117	-2.28462	-1.62531	-2.22384	0.217795	-0.363806	1.34677	-0.10301	0.511593	1.53992	-1.019	0.16226	1.96465
RF_425	Natrium_Flesh_ID39236_ICPMS_micronutrients	flesh	28	-0.702898	-1.75288	-0.820354	-0.700999	-1.81365	-1.8978	-1.73293	-1.24967	-2.58582	-2.07847	0.143462	-1.26199	-0.283287	-0.667114	-0.0818568	0.122303	0.29245	-0.960556	2.18893	0.233014	-0.44827	0.516848	1.5128	-0.384169	0.566432	-0.4466	-0.565269	0.983739	-0.227233	0.831607	-0.0888073	1.59105	0.615776	0.0496556	0.360159	1.4652	1.19308	0.412702	0.709983	1.24124	-0.791322	1.39486	0.593231	-0.292529	-0.27715	-0.0971804
RF_268	2-Methylbutyl butanoate KI=1058 C9H18O2_Flesh_ID36293_SPME GCMS_volatiles	flesh	29	0.945782	1.50038	-1.11627	0.414949	-1.42053	-1.24744	-0.353594	-0.591168	-0.631121	-0.638298	2.18877	1.41171	1.64764	1.86209	2.37481	-0.657424	0.601416	1.50132	-1.0046	-1.02909	0.86216	-0.246253	-1.19163	-1.22111	-1.23528	-1.05773	-0.70535	-1.08318	-1.18799	-1.08212	-1.12304	-0.762788	-1.02886	-1.13033	-1.48566	-1.57782	-0.960831	1.25278	1.49186	2.04303	1.09817	0.278368	1.59901	-0.103339	0.00953519	0.851827
RF_440	S_Flesh_ID39240_ICPMS_micronutrients	flesh	30	0.0481957	0.713705	0.35149	0.398158	0.00416908	-0.0102876	-0.149635	0.0533113	0.0520336	-0.0760032	0.116163	-0.0489158	-0.293469	-0.287389	-0.716289	-0.331902	-1.18924	-0.224649	0.180672	0.217449	-0.0869431	0.161419	0.629665	-0.609823	-1.09085	-0.165268	-0.17528	-1.30191	-0.406247	-1.15597	-1.287	-0.0155709	-0.139752	-1.51496	-1.72845	-1.23531	-0.754374	0.376589	0.693489	0.146855	-0.14116	-0.00633435	0.0417824	0.126036	0.19142	0.238493
RF_280	1-Propanol, 2-methyl- C4H10O_Flesh_ID36237_SPME GCMS_volatiles	flesh	31	-0.318688	-0.845447	-1.11051	-0.157592	-0.337002	-1.09601	-1.08049	-0.90344	-1.2652	-1.45063	1.6884	0.886429	1.49967	1.52506	1.36587	0.084285	-0.01045	1.04586	-1.46919	1.61509	-0.278817	2.53926	-1.57821	-1.41757	-1.4535	0.507512	-1.74496	-1.00983	-1.66197	-2.02447	-2.11744	-1.9034	-1.45579	-1.60871	-1.7028	-1.8202	-1.59843	1.23116	0.358216	0.0957452	1.61935	2.40546	2.47571	-0.186213	0.732865	1.54419
RF_159	1-Propanol, 3-(methylthio)- C4H10OS_Flesh_ID36300_SPME GCMS_volatiles	flesh	32	1.84613	-0.282403	-0.205023	-0.261214	0.194667	0.839736	0.340196	1.18289	-0.656404	0.889311	-0.205421	-0.314976	0.308702	0.824584	1.27648	-0.365234	-0.531848	0.57278	-0.488355	1.45978	-0.798657	2.73415	-1.12697	-0.689112	-0.906311	-0.795083	-0.733261	-0.960766	-0.799315	-1.08207	-0.972056	-0.969267	-0.955584	-1.11289	-0.95436	-0.961124	-1.05511	1.61808	-0.892298	1.06979	-0.115418	1.70031	1.67748	-0.985952	-0.338271	-0.103885
RF_369	Lumichrome_Flesh_ID24460_GCMSTOF_polarmetabolites	flesh	33	-0.275131	-0.511538	-0.525543	0.0308343	0.334609	0.675129	0.648176	0.788801	-0.0907931	0.557683	0.557516	0.534301	0.417096	0.60659	0.61026	1.51619	0.438729	0.422	-0.245081	0.0582556	0.0401293	0.0622076	0.118782	-0.263861	-0.298443	0.0635791	-0.270041	-0.0289094	-0.317267	0.344434	-0.535669	-0.120818	0.150604	-0.182169	-0.0211079	-0.454432	0.161038	0.311635	-0.349129	-0.161895	-0.519885	-0.325461	0.569435	-0.268134	-0.354784	-0.703436
RF_049	Galactinol_Peel_ID33356_1HNMR_polarmetabolites	peel	34	-1.22948	0.681127	-1.0408	-0.0755678	0.783093	-0.330767	0.961411	-0.116983	1.45159	-0.80121	0.273416	0.364339	0.161535	-0.969487	-0.741178	0.192057	-0.0968384	-1.14049	0.0754379	0.385769	-0.723268	-1.51375	0.179791	0.862847	0.756559	-0.0425117	0.418684	0.508918	1.18311	0.83605	1.08257	0.624037	0.447909	1.82117	0.534273	1.24238	0.512732	-0.318994	0.366247	-0.139191	-0.358873	-0.400622	-0.592929	-0.136342	-0.095449	-0.118705
RF_535	Succinic acid_Peel_ID35018_GCMSTOF_polarmetabolites	peel	35	0.082944	0.0194381	-0.466812	0.468236	-0.273063	-0.772044	-0.645398	-0.305241	-0.0449995	-0.596715	-0.0836523	-0.131958	-0.281295	-0.317128	-0.57647	-0.225702	-0.408852	-0.302883	-0.287891	-0.17363	-0.213218	-0.420372	-0.192512	-0.198582	-0.0807157	0.0865199	0.18087	-0.0991197	-0.00124243	-0.0594444	0.088588	0.27617	0.187951	0.0574055	0.111256	0.439945	0.0635613	0.302503	0.471641	0.290177	0.268921	0.305022	0.403566	0.797666	0.910446	-0.139597
RF_053	unkM5,00_Peel_ID33376_1HNMR_polarmetabolites	peel	36	-2.07103	0.17516	-1.87201	-1.67261	0.64242	-0.725239	1.33258	-0.876432	1.41283	-1.59957	0.49493	-0.821164	0.307127	-0.837664	-0.349967	0.0143627	0.324805	-0.619613	0.0212541	0.0122016	-1.77816	-2.13323	1.60366	2.65763	3.17657	0.148526	-0.37236	1.16719	3.45578	3.05937	3.29827	2.57548	2.14069	3.8801	2.69379	3.32144	3.08519	-0.615047	0.132679	0.370476	-0.841325	-0.517249	-0.391437	-0.29731	0.483439	-0.72536
RF_144	unknown_Flesh_ID36472_SPME GCMS_volatiles	flesh	37	2.17045	0.778381	1.4879	0.902964	2.30358	1.13481	2.31055	2.73915	2.14576	2.28281	1.0602	0.209584	-0.267283	0.257447	-0.885523	0.0215074	-0.51412	0.464158	-0.484986	-0.524228	0.252452	-0.790011	-1.10464	-1.0206	-0.475137	-0.642995	-0.645891	-0.258013	-0.997302	-0.576337	-1.11317	-0.609144	-1.05266	-1.07027	-0.673394	-1.06888	-0.241856	0.408486	0.312806	-0.401936	0.170864	-0.755104	-0.340843	0.928193	1.22973	-0.330797
RF_438	K_Flesh_ID39241_ICPMS_micronutrients	flesh	38	0.343706	0.123496	0.572484	0.152674	-0.010275	0.154122	0.297821	0.28635	0.173563	-0.15377	0.239789	-0.111106	-0.189612	-0.0807196	-0.485411	-0.179305	-0.454642	0.0470773	-0.174172	0.143238	0.125699	0.0162831	0.537638	-0.160547	-0.38783	-0.484411	-0.275862	-0.427257	-0.425315	-0.240202	-0.530947	-0.312178	0.0409568	-0.525835	-0.89281	-0.471456	-0.250832	0.0721259	0.491826	0.395605	0.131563	-0.236671	-0.0371951	0.191394	-0.00634692	0.218193
RF_290	Xylose_Peel_ID37781_GCMSTOF_polarmetabolites	peel	39	0.41819	-0.110345	-2.13245	0.523857	-1.34228	-1.19231	-1.51946	-0.663408	-0.87494	-1.13446	1.82803	0.0114607	0.0865984	1.696	-0.262296	-0.791567	0.747537	2.03398	-1.84219	3.16975	-0.540956	0.769852	0.670837	-2.50522	-3.24518	1.22018	-1.60009	-2.81354	-2.01787	-3.13232	-2.73652	-1.7063	-2.6282	-1.51746	-0.586592	-2.23483	-2.99166	3.19106	2.18185	2.28115	1.7838	0.929209	4.47735	1.48112	1.19583	1.22915
RF_362	Fructose_Peel_ID33354_1HNMR_polarmetabolites	peel	40	1.06526	1.0288	0.171149	0.757305	0.695405	0.544342	0.905827	1.09479	1.11803	1.29667	-0.598924	0.0231759	0.0926451	0.537959	0.158484	0.183652	0.0735662	0.166759	-0.28479	0.718973	0.75168	1.43511	1.18381	-0.33698	-0.417865	0.530938	-0.249576	-0.647665	-0.412116	-0.884589	-0.726258	-0.756058	-0.533931	0.271593	-0.461868	-0.241693	-1.5147	0.0124277	-0.398871	0.288028	-0.464532	-0.906429	-0.751583	-1.18835	-0.915698	0.519591
RF_338	S-Methyl 2-methylpropanethioate C5H10OS_Flesh_ID36238_SPME GCMS_volatiles	flesh	41	0.690541	1.40762	0.0775822	-0.900165	0.902223	1.49105	0.553709	0.25821	0.449855	1.48683	1.1772	-1.11561	-0.792938	1.12487	-0.291612	-0.48241	-1.40234	0.912394	-1.22312	-1.14937	2.54555	0.832052	-1.57426	-1.31045	-1.65733	2.37944	-1.44972	-1.27146	-1.67584	-1.31737	-1.50713	-1.36603	-1.42193	-1.81786	-1.25286	-1.23356	-1.6583	1.87578	0.815291	0.381553	-1.26334	0.427633	0.0667083	-1.15454	-1.05288	1.16539
RF_524	Phenylalanine_Peel_ID37639_GCMSTOF_polarmetabolites	peel	42	-0.197293	-1.57114	-1.97572	-2.16895	-1.52425	0.311128	-2.19208	-3.48802	-0.512447	-0.38334	-0.756391	-0.0808747	-0.274066	-0.0700258	-0.148949	-1.47895	-0.648495	-0.730329	-1.58234	-0.200262	-1.59306	-0.697178	-0.835533	0.668069	1.16936	0.255131	0.294812	0.840535	0.501915	0.19993	0.243354	1.78779	2.11317	-0.315469	-0.243566	0.624132	-0.0271888	0.762497	0.100067	0.188565	1.13968	-0.0151282	-0.00752478	0.556243	0.37959	-0.0873957
RF_135	Melezitose_Flesh_ID35692_GCMSTOF_polarmetabolites	flesh	43	-0.210462	-0.134606	1	1	2.85786	2.96641	2.49812	2.74994	1	5.07748	4.00581	4.48397	4.35499	5.66979	4.13574	2.18181	2.73295	4.0949	0.098752	-0.782515	1	-0.540123	1	-1.94773	0.990627	1	1	-1.21846	-3.07612	-2.55242	-1.34659	-3.34886	-2.05853	0.0978805	-1.62183	-1.36345	-0.56218	3.65545	1.02814	-0.609185	1.45027	-1.90925	2.99754	0.346315	0.316614	-0.876452
RF_160	Nerolidol C15H26O_Flesh_ID36358_SPME GCMS_volatiles	flesh	44	2.0212	0.754904	-0.622249	0.602891	0.522076	0.480427	1.3779	2.9473	1.90049	2.64892	-0.998942	-0.678834	-0.522604	-0.677705	-0.171773	-0.223696	-0.105204	-1.00124	-0.495215	-0.218653	-0.67767	-0.301227	-0.28421	-0.295909	-0.187804	-0.75542	-1.16212	-0.516356	-0.923017	-0.88693	-0.511151	-0.707161	-0.561133	-0.675115	-0.525572	-0.509095	-1.2008	0.29593	1.50748	-0.0923153	-0.493021	-0.0266323	0.396278	-0.573703	0.13891	0.461885
RF_136	Hexatriacontane, n-_Flesh_ID35858_GCMSTOF_polarmetabolites	flesh	45	-0.969848	-0.805221	-0.10859	0.704271	3.526	3.91049	3.44991	3.42856	-1.85284	3.08364	3.56828	3.56507	3.55386	3.76873	3.41171	3.2085	1.6991	3.65353	-2.0095	0.0999338	-1.69647	-0.732623	-1.92861	-1.02	0.267664	-0.752325	-1.33531	-0.555581	-1.58671	-1.09306	-0.774062	-1.07157	-1.17374	0.28405	-0.55601	-0.709169	0.075032	2.59115	0.441284	0.121775	0.346302	-0.606227	3.45525	0.397429	-1.16916	-0.172618
RF_324	Laminaribiose_Flesh_ID33788_GCMSTOF_polarmetabolites	flesh	46	1.24131	-0.0346362	-0.0153061	2.78925	0.333201	1.12003	1.96066	2.52886	0.950516	1.94564	0.551143	0.0634667	-1.22972	0.0965351	0.866499	0.251047	-0.203891	0.345619	-0.179332	3.53909	2.48361	3.70217	1	-2.72169	-2.41169	-1.03147	-3.64252	-0.995587	-2.68911	-3.08697	-2.74343	-2.54255	-2.00523	-1.95177	-2.74727	-1.49493	-3.51646	0.865293	-0.350325	0.217696	-0.899907	-1.09869	1.59253	-2.52624	-1.77251	0.469222
RF_088	Galactonic acid_Flesh_ID30712_GCMSTOF_polarmetabolites	flesh	47	1.11339	1.19542	0.607955	0.193699	0.243746	1.20427	2.71936	1.98058	0.995525	1.88894	1.96146	-0.467102	-0.233288	1.4288	0.561074	-0.312015	0.606663	1.44681	-0.443329	0.364152	-0.379079	0.819763	-0.477215	-1.79481	-1.77687	-0.924617	-1.32512	-0.366637	-1.26359	-2.24647	-1.07875	-0.87199	-0.2303	-1.8393	-1.8805	-1.73609	-1.67929	-0.0680787	0.559438	0.494672	-0.448429	-1.22045	0.0362353	0.538124	-0.258929	0.287148
RF_248	Glucopyranose_Peel_ID41219_GCMSTOF_polarmetabolites	peel	48	-0.303963	-0.578795	-1.31447	-0.775896	-0.834243	0.398219	-0.356342	-0.206347	-0.923256	0.280044	-0.0633143	-0.240098	-0.218691	-0.0334598	-0.649735	-0.0159048	-0.309167	-0.344821	-1.68334	-0.665437	-1.15647	-1.34036	-1.3795	-0.015166	-0.0337767	0.157818	0.325669	0.520532	-0.128303	-0.741888	-0.440489	-0.142665	-0.108732	0.402726	0.218097	0.227425	0.0352268	-0.28905	0.615811	0.64299	0.62722	0.400901	0.455867	0.768449	0.597015	0.201555
RF_605	Hexatriacontane, n-_Peel_ID46554_GCMSTOF_polarmetabolites	peel	49	0.540252	-0.0600661	-0.0533816	-0.414427	-0.219256	-1.63175	-1.39978	-0.815709	-0.842357	-0.175734	-0.790192	-1.07231	-0.360529	-0.497598	-0.881869	-0.0396201	-0.924164	-0.376355	0.806157	0.559749	0.534759	0.834956	0.611056	0.511354	0.450724	0.817595	0.895805	0.622192	0.879619	0.82487	-0.0940496	0.809085	0.776951	-0.128271	0.667426	0.616901	0.636448	-0.188941	-0.143614	-0.765592	-0.563542	-0.368746	-0.143573	0.0150311	-0.645956	-0.0386872
RF_220	Phosphoric acid_Peel_ID34591_GCMSTOF_polarmetabolites	peel	50	-1.26391	-4.10582	-2.44093	-1.35581	-2.47066	-0.394905	-1.82626	-3.08563	-1.36397	-0.801672	-0.381082	-0.298113	-0.558088	0.625233	-1.98706	-0.446176	-1.06888	0.965757	-2.95723	-0.312703	-1.89356	-4.13028	-1.45584	1.19173	0.838804	0.541688	0.0582195	1.14035	0.865273	0.0656883	0.429156	0.985985	1.55218	-0.00798746	0.367736	-0.131804	0.642345	-0.188648	0.178327	0.0426892	1.71214	1.00415	0.551886	1.20277	1.13538	0.889447
RF_371	Dotriacontane, n-_Flesh_ID35310_GCMSTOF_polarmetabolites	flesh	51	-0.49822	-0.620363	-0.253105	0.315721	1.04287	1.30382	1.24477	1.15875	-1.12335	0.850582	1.31988	1.08508	1.16349	1.33591	1.26232	1.1098	0.540526	0.983809	-0.671641	0.216924	-0.608529	-0.0397825	-0.850373	-0.567703	-0.00736576	-0.114104	-0.480429	0.0191796	-0.730488	-0.114804	-0.48568	-0.178943	-0.164437	0.228273	-0.221565	-0.472156	0.0330918	0.820335	0.0532172	0.190317	-0.0432279	-0.023275	1.1255	0.0595442	-0.443365	-0.108672
RF_327	unkM6.0_Flesh_ID22678_1HNMR_polarmetabolites	flesh	52	0.371505	-0.170259	-0.0387065	0.247504	0.0474087	0.0516208	-1.45183	0.954972	-0.414012	-0.456701	0.510061	0.24671	0.321683	1.11995	0.348233	0.031358	-0.35861	0.571313	1.13389	0.490433	1.00589	0.393323	0.274208	-0.602243	-0.959361	-0.60307	-0.104176	-0.923994	-0.721639	-0.936377	-0.482911	-0.802725	0.274104	-0.517985	-0.762362	-0.968418	-0.845785	0.523437	0.0975012	-0.282799	0.581786	0.383179	0.774972	0.301428	0.34302	0.0946405
RF_321	2,3,4-Trifluorobenzoic acid, 3-phenylpropyl ester C16H13F3O2_Flesh_ID36210_SPME GCMS_volatiles	flesh	53	0.544051	-0.542482	-0.185843	-0.0224595	-0.0479456	-0.336223	0.542309	1.08376	-3.22e-06	-0.209254	0.280805	-0.527127	-0.316847	2.03878	-0.645323	-0.280592	-0.495953	1.83462	-1.21873	0.01199	3.08554	4.13867	-1.16477	-1.10713	-1.19259	-0.589285	-1.332	-1.34752	-0.993214	-0.857803	-0.477866	-0.965031	-1.62808	-0.771714	-0.912366	-0.785411	-0.916438	0.228735	1.20352	0.145774	0.304905	-0.522259	0.0277663	-0.896196	-0.0134895	0.741312
RF_356	1,3-Benzenediol, 5-pentyl- C11H16O2_Flesh_ID36469_SPME GCMS_volatiles	flesh	54	-0.989378	1.84253	-0.188283	0.110078	-0.0338662	-0.704013	-0.787726	2.68952	1.58271	0.64389	-0.408848	-1.10397	-1.32542	-1.51875	0.0707366	1.63317	0.0182726	-1.5193	-0.56532	-0.728446	-0.727476	-0.488353	0.0896825	-0.207303	-0.0147888	-1.19844	-0.0558088	-0.834567	1.10503	-0.341136	-1.18532	-0.495292	-0.52532	-1.10231	-1.28479	-0.527981	-1.62665	0.125069	0.232563	1.72305	0.856124	0.409043	0.231116	0.6135	0.764491	-1.22708
RF_331	Cd_Flesh_ID39253_ICPMS_micronutrients	flesh	55	2.48824	2.18282	-0.782987	0.0901164	1.18505	-0.647351	2.57064	-0.745544	-0.768639	0.212344	1.37796	0.907276	1.20685	-0.750849	-0.0352429	0.0182605	2.04332	-1.2383	2.81566	1.85713	0.835632	1.026	4.07767	1.99101	-1.60135	-1.48344	-1.04867	-1.78719	-1.02757	-0.980464	-1.97614	-1.90148	0.373075	-1.75542	-2.32821	-1.49193	-1.71461	1.01806	-0.379059	2.01253	-0.308451	-1.06438	-1.30703	1.23361	-0.425069	1.62355
RF_273	n-Propyl acetate C5H10O2_Flesh_ID36263_SPME GCMS_volatiles	flesh	56	2.09611	0.389847	-0.629473	-0.474535	-0.247619	-0.137406	1.71863	1.26042	0.684625	2.07303	2.24204	0.660281	0.392986	1.98874	0.862529	0.193546	-1.22856	1.59313	-2.13706	-0.995006	0.315068	-0.283973	-1.97994	-1.92244	-1.87526	0.553696	-1.85713	-1.70214	-2.14467	-1.99054	-2.03461	-2.17158	-1.93579	-1.89164	-2.01985	-1.81819	-2.01067	0.850341	-0.31336	2.10539	-0.212996	0.916235	1.28321	-1.52669	-1.79104	1.87655
RF_357	Glucose_Peel_ID40379_GCMSTOF_polarmetabolites	peel	57	-0.101826	-0.0238531	-0.0589722	-0.0269521	0.15994	0.0907324	0.225865	0.0618115	0.00734264	0.196147	-0.229467	0.160204	0.0661548	0.134503	0.064547	0.0418859	0.0559439	0.109268	-0.0402116	-0.0346622	0.0170347	-0.0271912	0.0104154	-0.108198	-0.00471926	-0.0128492	-0.0892037	-0.141923	-0.0900988	-0.376952	-0.127063	-0.154438	-0.0793064	-0.107023	-0.0568027	-0.112567	-0.564462	0.0242043	-0.0616067	-0.00193986	-0.0305798	-0.145163	-0.210713	-0.289529	-0.071762	-0.11407
RF_086	1-Propionylethyl acetate C7H12O3_Flesh_ID36310_SPME GCMS_volatiles	flesh	58	2.28862	-0.202211	-0.50154	-0.709749	0.103339	-0.309513	2.60331	0.59105	1.12727	0.895161	1.11103	0.770767	0.28163	0.927561	0.893306	-0.928035	1.0075	0.0347793	-0.474465	-1.21065	-0.0232124	-0.923875	-0.584046	-1.26597	-0.828974	0.724063	-0.515134	-0.903857	-0.960402	-0.855699	-1.27516	-0.853556	-1.14239	-0.991749	-0.823514	-1.20421	-1.19725	-0.287728	0.0594455	1.05295	-0.490728	0.0074544	-0.13394	-0.633105	-0.284429	0.511056
RF_461	Isoleucine_Peel_ID33368_1HNMR_polarmetabolites	peel	59	0.534089	0.0248522	0.191821	0.25041	0.416531	0.278601	0.0640831	1.10025	0.826318	0.803513	-0.667944	-1.36821	-1.12654	-0.88419	0.112567	-0.479458	-0.0152746	-1.05209	-0.79292	0.0107351	-1.66596	0.185495	-0.0325694	1.28568	0.0672464	0.0975335	-0.15459	0.0426864	0.479292	1.13477	0.958278	-0.0539122	-0.0390724	1.2073	-0.426928	0.590233	0.950345	0.0596414	-0.298596	-0.773352	-0.127478	-0.198882	-1.23301	0.140625	-0.273654	-0.90755
RF_054	Melibiose_Peel_ID45232_GCMSTOF_polarmetabolites	peel	60	-3.79346	-0.00163678	-2.82249	0.135947	-1.14018	-2.82325	0.214314	-2.94481	0.265927	0.867082	-0.400665	-0.0158866	-0.56385	-2.78165	-2.21615	-1.84996	-1.54441	-2.072	-2.21332	0.0222738	-3.12866	-3.05476	-2.19809	2.90562	2.35606	0.781517	-1.22699	-0.187885	3.03708	1.40024	2.95714	1.77054	1.43781	3.33811	2.1348	3.15429	2.4612	-0.536888	1.25974	0.971141	-1.02479	-0.558184	-0.0816477	-0.582988	0.591866	1.31076
RF_038	Tyrosine_Flesh_ID30243_GCMSTOF_polarmetabolites	flesh	61	-0.0229209	2.03226	0.292881	0.774613	2.21522	0.106993	0.669153	-0.146298	2.6639	1.53238	-0.177928	1.17487	-0.046873	-0.0278526	-3.0909	-5.06793	-1.86186	-1.55517	-5.47766	-3.82554	-6.28127	-3.24504	-7.22912	0.467774	1.49195	1.19113	-2.25435	0.902136	-1.22964	1.70118	1.73905	0.148891	-0.00771739	1.21179	2.35876	-1.54096	1.99305	0.266387	0.381514	0.932304	0.999351	-2.36066	-3.39651	1.93011	1.83986	-1.12359
RF_443	Ca_Flesh_ID39242_ICPMS_micronutrients	flesh	62	-0.293261	0.471011	1.25016	0.760889	-0.22111	0.0542971	-1.07822	-0.563998	-0.774725	-1.93271	-1.17098	-0.404461	-0.509375	-0.780091	0.205909	-0.504695	-0.0729672	-1.18247	1.41993	1.62454	-0.16523	1.79867	1.75748	-0.964402	-1.33299	-0.86378	1.00329	-1.32236	0.210794	-0.695939	-0.605366	0.162218	-0.252738	-0.285926	-2.00132	-0.734939	-0.860979	0.896469	1.09114	1.51965	0.250248	0.482384	0.629835	0.627202	0.552019	-0.25171
RF_137	Presilphiperfol-7-ene KI=1337 C15H24_Flesh_ID36443_SPME GCMS_volatiles	flesh	63	1.1114	0.0981012	0.969081	0.0734874	1.34543	0.261052	1.56597	1.50015	1.21797	1.24932	-0.172884	0.000724304	0.28314	-0.422936	0.00963459	-0.627476	-0.0921527	-0.141544	-1.12507	-0.648661	-0.0531755	-1.00651	-1.3516	-1.02898	-0.917627	-1.22757	-1.15765	-0.696025	-1.01289	-0.873789	-0.739437	-0.404267	-1.13257	-1.14449	-0.844742	-0.926155	-0.816038	0.929352	-0.202458	0.1262	1.00021	-0.739583	-1.0593	2.09071	1.10534	0.489572
RF_459	Gluconic acid_Peel_ID41425_GCMSTOF_polarmetabolites	peel	64	-1.16838	-0.773309	1	-1.10071	-0.646963	0.54834	-0.83644	-0.493527	-1.20233	-1.29835	1.47984	-0.450924	-0.514751	-0.257402	-0.463381	0.0376785	0.272602	-0.037142	-1.13698	-1.05898	1	1	-0.431272	-1.25117	0.207232	-0.794631	0.602887	0.485321	-0.796389	0.530512	0.226194	-0.185195	-0.437739	0.433661	-0.0484895	0.914181	-0.154701	0.591072	1.59134	1.71824	1.9592	1.95994	0.423799	2.44604	2.51495	0.529278
RF_603	Heptadecanoic acid_Peel_ID42560_GCMSTOF_polarmetabolites	peel	65	0.134685	-0.498012	-0.147232	-0.0122109	-0.573278	-0.442533	-0.486672	-0.311183	-0.236753	-0.546869	-0.418848	-0.622763	-0.466315	-0.773432	-0.624909	-0.304451	-0.466678	-0.529698	0.3846	0.547097	0.628939	-0.0407751	0.710055	0.159675	0.171596	0.572937	0.478507	0.261482	0.441638	0.223833	-0.0251122	0.628413	0.528166	0.03622	-0.271662	0.115583	0.290467	-0.0680161	-0.0496154	-0.34392	-0.256183	-0.241016	-0.286273	-0.0473642	-0.513438	-0.45232
RF_364	Glucose_Peel_ID40560_GCMSTOF_polarmetabolites	peel	66	0.808019	1.12265	0.122352	0.773947	0.715839	0.496343	1.33516	0.788171	1.15876	1.48506	-1.3858	0.459763	-0.241419	-0.0359791	-0.270733	0.100786	-0.503847	-0.34789	-0.152402	0.909963	-0.0139118	0.27626	0.872186	-0.374959	-0.145156	0.642701	-0.218078	-0.593823	-0.0038255	-1.79903	-0.429611	-0.821667	-0.0676288	0.179382	0.101026	0.42953	-2.2268	0.485375	-0.0610808	0.802239	0.0702841	-1.09182	-1.24733	-1.15342	-0.637231	-0.692824
RF_232	Inositol, myo-_Peel_ID42007_GCMSTOF_polarmetabolites	peel	67	-1.38229	-0.45811	-0.0473074	0.453124	-0.0139983	-0.158401	0.159036	0.352883	-0.579187	0.126583	0.347689	0.0815577	-0.245049	0.752567	-0.323933	-0.273004	-0.039014	0.336713	-1.93993	0.113472	-2.64762	-4.08228	-3.6479	-0.415037	-0.828942	1.21905	0.460868	-0.0496722	-0.53571	-0.738002	-0.670403	-0.869627	-1.42979	-0.883113	-0.801743	-0.569838	-1.42929	0.909946	1.0689	1.40975	0.78461	0.54266	0.858575	0.528898	1.09495	0.825175
RF_113	Butanoic acid, 2-methyl-, ethyl ester C7H14O2_Flesh_ID36427_SPME GCMS_volatiles	flesh	68	1.46965	2.52574	0.0399129	-0.378165	-0.671673	-0.712257	0.933307	0.846406	0.719043	1.58899	1.07993	-0.538483	-0.314225	4.23988	-0.553372	-0.784288	-0.746463	4.93142	0.9075	-0.283132	0.265778	2.346	0.733481	-0.881188	-0.876627	-0.362336	-0.838809	-0.597308	-0.64888	-0.585086	-0.96965	-0.678762	-0.723492	-0.848609	-0.856544	-1.02709	-0.592443	1.16873	0.863987	1.95863	0.117901	0.67485	-0.391724	-0.803509	-0.39087	0.122113
RF_146	Fructose_Peel_ID40090_GCMSTOF_polarmetabolites	peel	69	-0.112126	-0.014526	-0.0747277	-0.0426976	0.164482	0.0725306	0.236765	0.0648662	-0.00187281	0.1309	-0.147167	0.179006	0.10833	0.141973	0.104006	0.0550065	0.0803608	0.12607	-0.0476885	-0.0448226	0.0247925	-0.0154888	0.0132882	-0.0812609	0.00501595	-0.0276922	-0.0753518	-0.104331	-0.0970239	-0.246449	-0.0949664	-0.0930088	-0.0626839	-0.107824	-0.0632466	-0.0985581	-0.398253	0.0309937	-0.0684723	-0.00725961	-0.0234775	-0.100135	-0.124368	-0.242087	-0.0492908	-0.0891899
RF_276	Adenosine-like_Flesh_ID22671_1HNMR_polarmetabolites	flesh	70	1.24946	0.0399258	-1.31475	-0.599186	0.340772	-0.0491318	-1.4693	1.26094	0.28274	-0.483207	0.235285	0.458419	0.470201	1.0678	0.105929	0.223675	-0.58928	0.948183	1.08839	0.724075	1.41473	1.01925	-0.915628	-1.28345	-1.15819	-1.06989	-0.755954	-1.15646	-0.665642	-1.75406	-0.97173	-1.4467	0.119591	-1.14913	-1.4535	-1.63696	-4.902	0.614191	-0.112814	0.0251344	0.424848	1.16811	1.98331	0.290876	0.284269	0.244545
RF_133	Serine_Flesh_ID26379_GCMSTOF_polarmetabolites	flesh	71	-0.969331	1	1	1	2.39132	2.83764	3.25695	1.40551	0.168856	2.99073	2.40857	2.25149	1.3134	1.04945	1.33106	1.09984	1.65566	1.34025	-2.62504	0.201932	-1.52707	-1.8906	-2.96088	0.640261	-0.13221	-0.549351	-2.84514	-0.0153061	-1.21347	-0.737071	-1.91127	-0.517472	-0.775116	-2.45285	-0.927039	1	-0.232787	3.13079	-1.6497	-0.97079	1	1	0.0535772	-2.01965	1	1
RF_602	Dodecanoic acid_Peel_ID37880_GCMSTOF_polarmetabolites	peel	72	-0.0377336	-0.543473	-0.193854	-0.0593051	-0.568499	-0.378251	-0.434734	-0.40237	-0.104415	-0.549388	-0.320692	-0.363344	-0.529555	-0.557937	-0.653988	-0.353359	-0.5458	-0.58263	0.118402	0.106683	0.0325121	-0.371933	0.2653	0.282433	0.32961	0.152743	0.288444	0.30066	0.399336	0.144628	0.171751	0.339816	0.148338	0.104626	0.031909	0.357145	0.0280201	-0.17637	0.13294	-0.254194	-0.203087	0.23173	0.225462	0.0517775	-0.351884	-0.401247
RF_168	Benzene, 2-(1,3-butadienyl)-1,3,5-trimethyl- C13H16_Flesh_ID36274_SPME GCMS_volatiles	flesh	73	0.284577	-0.438001	0.444639	-0.956478	0.870976	-0.597053	0.232197	0.497574	0.979788	-0.0477686	0.916586	0.238103	0.461578	0.525733	-0.0444396	0.661101	0.132369	-0.277105	-1.25251	0.935571	-0.661141	0.0328044	-1.54614	-0.478473	-0.944461	-0.654937	-1.39422	-0.825251	-1.0984	-1.26935	-0.490606	-1.43228	-1.67893	-0.652525	-0.434995	-0.435648	-1.61424	-0.102097	0.814862	0.14019	0.333699	-0.39461	0.0723284	0.320366	0.815236	-0.898116
RF_016	Trehalose, alpha,alpha'-_Flesh_ID33886_GCMSTOF_polarmetabolites	flesh	74	-3.96574	-0.736582	-2.79824	-4.80208	-3.5634	-1.74114	-3.23695	-3.21195	-0.484479	-1.66237	-0.92478	2.9839	1.85505	2.15348	2.33514	1.04558	2.1797	1.71278	-2.56709	-1.83783	-2.71929	-5.46924	-8.83759	-0.833958	1.38048	1.65361	0.326259	2.55561	1.03358	-1.0222	0.204488	0.507432	-1.09366	0.661178	1.13916	1.72139	1.23937	-0.560659	2.11887	0.545032	1.01885	-1.66351	-0.995335	-0.128098	2.51654	1.00081
RF_458	Sorbitol_Peel_ID40812_GCMSTOF_polarmetabolites	peel	75	-1.22002	-1.88722	-1.65129	-1.04524	0.315913	-1.48572	-0.579513	-1.75839	-1.9275	-0.483988	0.197208	1.11281	0.185002	0.47587	-0.00513279	-0.373482	0.0186139	0.0684658	-0.900613	-0.0928339	-1.0075	0.373717	-0.588987	-0.199741	0.183267	-0.966971	-0.320031	-0.285136	0.181552	-0.471376	1.0974	0.645235	0.168463	1.29664	0.699837	0.668742	-0.34994	-0.100236	2.67148	-0.386243	0.949876	1.36575	-0.366039	1.735	2.72109	-0.180663
RF_089	9-Decen-1-yl acetate KI=1399 C12H22O2_Flesh_ID36398_SPME GCMS_volatiles	flesh	76	1.73377	-0.11141	1.44881	0.302337	1.67651	0.324118	1.60819	1.27583	1.36822	1.3393	-0.658869	-0.75265	-0.865757	0.695743	1.5143	-0.865724	0.553594	0.481694	-0.77929	-0.697889	0.938895	0.707519	-0.856846	-1.19151	-0.812186	-0.814054	-0.700068	-0.703814	-1.13274	-0.951171	-1.00284	-0.836437	-1.15409	-0.952873	-0.631826	-1.37991	-0.772656	0.643037	-0.185917	-0.0273915	-0.392177	-0.42736	-0.998886	0.0730512	0.186691	2.57085
RF_043	Ni_Flesh_ID39247_ICPMS_micronutrients	flesh	77	-0.289569	0.557543	0.151059	0.37519	-0.868693	-0.479062	0.22176	0.247865	0.369973	-0.351069	-0.125611	-0.370989	-1.18371	-0.721704	-1.91171	-1.08633	-1.75344	-0.746068	-2.57744	0.26079	-0.690176	-0.697638	0.158826	0.119684	0.829318	0.668386	0.618354	0.677348	0.662388	0.166562	0.559126	1.17178	1.04851	0.28093	0.133472	1.08279	0.530438	0.0151705	3.9153	-1.94685	-0.449307	-0.357351	-0.514715	-0.34756	-0.329611	0.193402
RF_490	Malonic acid_Peel_ID34243_GCMSTOF_polarmetabolites	peel	78	0.000270394	-0.0100518	-0.16216	-0.221141	-0.0934554	-0.364405	-0.216441	-0.273995	-0.333215	-0.300343	-0.12592	-0.609803	-0.297966	-0.0472626	-0.00315052	0.0200809	0.0105639	-0.269576	0.180145	0.10264	0.0572072	0.170693	0.291085	-0.333194	-0.410968	-0.0497171	0.0621733	-0.324818	-0.210269	-0.069709	-0.586944	-0.0981326	0.0444492	-0.566398	-0.332954	0.13835	-0.328748	0.0329175	-0.165826	-0.211661	0.0727128	-0.0167951	0.074531	-0.0323574	-0.512849	0.0325606
RF_286	3-Octen-1-ol, (Z)- C8H16O_Flesh_ID36374_SPME GCMS_volatiles	flesh	79	1.4804	-0.868448	-0.776235	-0.842396	-0.354809	-0.458577	1.86922	0.791937	1.03014	1.13481	-0.580711	-0.260594	-0.195016	1.26182	1.36465	0.306434	0.184697	2.9572	-0.705394	-0.855591	-0.24213	1.35826	-0.514459	-0.845454	-0.627324	-0.809214	-0.910954	-1.11589	-0.95321	-0.959028	-1.26349	-0.894783	-0.751087	-0.892877	-0.766684	-0.359643	-0.966224	0.849957	0.32419	1.08668	0.382871	1.56275	2.27961	-0.751666	-0.337947	2.51084
RF_444	Ba_Flesh_ID39254_ICPMS_micronutrients	flesh	80	1.04443	0.571085	1.08424	1.35705	0.609589	1.35182	0.676006	1.09662	-1.45218	-1.10406	-0.504459	-0.22457	-0.260633	-0.816047	-0.113088	-0.655664	1.52435	-1.75967	1.43675	1.16769	-0.0172687	1.75781	2.44888	-0.12017	-1.16466	-1.2946	-0.18589	-1.52789	-0.526608	-0.741232	1.82929	-0.768409	-0.383734	-0.604636	-1.46772	-1.01403	-0.938634	0.664384	0.237878	1.42561	0.254249	-0.18589	1.62785	0.950451	-0.109949	-0.201436
RF_141	beta-Damascone, (E)- KI=1414 C13H20O_Flesh_ID36424_SPME GCMS_volatiles	flesh	81	2.01215	0.147068	1.15813	0.245247	2.13098	0.674894	2.02568	2.57312	2.04784	1.95687	1.08813	0.446665	0.256938	0.703661	-0.884131	-0.326037	-0.608433	0.180719	-0.60779	-0.159425	0.0498698	-0.276875	-1.18313	-0.94396	-0.722787	-0.256927	-0.770455	-0.473555	-0.655584	-0.72694	-0.652051	-0.618036	-1.00142	-0.65202	-0.870757	-0.548653	-0.545483	0.388027	0.88872	-0.500737	0.588028	-0.72879	-0.45293	0.662127	1.0482	-0.401496
RF_261	1,8-Cineole C10H18O_Flesh_ID36430_SPME GCMS_volatiles	flesh	82	-0.307098	-0.479664	-0.460215	-0.559799	-0.838597	-0.513435	-0.585651	-0.395764	-0.81826	-0.637757	-0.363812	1.04906	0.325602	2.7456	-0.455257	0.0329138	0.100885	3.45019	-0.576599	1.20533	0.194488	1.01804	-0.834826	-0.62234	-0.216868	-0.525466	-0.141682	-0.623449	-0.700872	-0.100991	-0.860328	-0.32347	-0.926075	-0.945433	-0.98641	-0.707163	-0.178616	2.35141	1.14713	1.58278	1.6664	0.877354	1.87168	0.603313	0.516795	-0.474683
RF_380	1H-Pyrazole, 3-ethyl-4,5-dihydro- C5H10N2_Flesh_ID36367_SPME GCMS_volatiles	flesh	83	-0.513663	-0.295822	-0.760846	-0.730405	-0.819667	-0.456892	-0.477609	-0.706432	-0.242411	-0.489161	1.28555	-0.16651	-0.160277	-0.388064	0.244093	0.073555	-0.00461051	1.25193	2.12726	-0.920824	-0.46319	3.0936	1.61195	-0.883487	-0.229104	-0.301314	-0.671968	-0.449505	-0.443244	-0.622807	-1.0308	-0.633544	-0.881719	-0.362106	-0.741465	-0.505433	-0.730251	1.32003	0.850788	1.08001	-0.22322	0.487472	0.955649	-0.465902	0.457075	1.29785
RF_442	Sr_Flesh_ID39252_ICPMS_micronutrients	flesh	84	-0.0152099	0.153568	1.13468	0.605045	-0.00143406	-0.0324	-0.87952	-0.0842049	-1.04427	-1.3881	-0.839477	-0.702442	-0.262684	-0.460836	-0.0501876	-0.244856	0.0354802	-0.91727	0.619418	0.899337	-0.0321786	1.34713	0.434394	-0.802518	-0.750253	-0.876124	0.346857	-1.36189	0.115944	-0.354059	-0.245843	-0.238704	0.164016	-0.169648	-1.86031	-0.632828	-1.11959	0.609848	0.88687	1.42589	0.0670921	0.372266	0.274299	0.482727	0.0339826	-0.0625103
RF_056	Galactinol_Flesh_ID34918_GCMSTOF_polarmetabolites	flesh	85	-6.33981	1.18196	-3.54352	-2.45641	1.59374	-0.113587	0.187561	1.06166	1.81805	1.22073	-1.39274	0.0787883	0.209777	-4.49147	-1.51657	-2.05399	-2.2543	-6.50654	-2.1298	-1.41555	-10.0736	-7.82782	-5.8679	1.92358	3.64313	-0.563766	-0.694317	0.784922	3.10453	2.03611	3.16519	2.23591	3.58495	5.28085	2.89081	3.2239	2.44458	-2.56461	1.60756	-1.47025	0.381857	-0.206947	-3.76217	1.6713	3.11606	1.14864
RF_279	Phenylethyl Alcohol C8H10O_Flesh_ID36460_SPME GCMS_volatiles	flesh	86	0.199348	-1.18308	-1.49817	-1.48805	-0.518843	-0.0155495	0.422368	-0.00950552	0.76148	-0.101854	1.80324	0.289778	0.883955	1.77938	0.412886	-0.269123	-0.662527	1.39262	-1.5149	-0.328848	-1.00493	1.32355	-1.91715	-1.34715	-1.33679	0.292606	-1.46094	-1.5085	-1.34131	-1.67177	-1.47845	-1.88314	-1.66562	-1.79313	-1.90007	-1.6291	-1.79147	1.19033	-0.268814	1.20035	0.207394	-0.219616	0.0240539	-0.331331	-0.170835	1.03264
RF_417	Nonadecane_Peel_ID40537_GCMSTOF_polarmetabolites	peel	87	0.046981	0.0428097	0.184449	0.0458072	-0.0552182	-0.0860777	-0.0758112	-0.00871924	-0.024889	-0.209452	-0.227668	-0.144478	-0.125535	-0.143937	-0.139077	-0.00250969	-0.235986	-0.171982	-0.0145521	-0.0209053	-0.0729497	-0.0426404	0.0456288	-0.119006	-0.102253	-0.0272497	-0.0146022	-0.118208	0.0295657	-0.248117	0.161848	-0.0543561	0.00389318	0.0820748	0.180412	0.139506	-0.38267	0.0645242	0.169278	-0.0140375	0.00876054	-0.0573193	-0.0871499	0.00300653	-0.220514	-0.0750742
RF_021	Inositol, myo-_Flesh_ID31311_GCMSTOF_polarmetabolites	flesh	88	-2.97873	-1.94303	-0.675552	-1.02474	-0.667494	-1.08377	-0.0147582	-0.368399	-0.996594	-0.101003	1.41746	0.794441	0.655953	1.38409	0.656004	-0.20846	0.915882	1.0545	-2.06242	0.0685566	-1.79505	-3.05777	-2.57461	-0.441583	0.129531	0.714533	0.606229	0.669308	-0.940215	0.321652	0.392046	-0.588059	-0.0158541	-0.279621	0.054625	-0.0346408	-0.18203	0.816972	0.900341	1.28726	0.953804	-1.01696	-0.00209555	0.594034	0.689312	0.375567
RF_125	Citric acid_Peel_ID33359_1HNMR_polarmetabolites	peel	89	0.658648	0.330939	0.173758	0.425636	0.327985	1.04807	0.504872	0.921337	0.769382	-0.824038	0.120113	0.286725	0.04334	0.318306	0.0564237	-0.204152	-0.221306	0.317485	-0.480568	0.201888	-0.0266409	-0.132383	0.316452	-0.374449	-0.596124	-0.217782	-0.351092	0.0435935	-0.393482	-0.376134	-0.508053	-0.822686	-1.05889	-0.00823024	-0.445379	-0.594278	-0.494773	-0.219327	0.370951	-0.0762285	-0.0689178	-0.276305	-0.426756	0.204537	0.316415	-0.359407
RF_284	Glutamic acid_Flesh_ID26779_GCMSTOF_polarmetabolites	flesh	90	-0.927567	0.853266	-0.722334	0.785926	-0.466666	-0.901502	-1.42664	0.941521	0.185693	0.797532	2.7236	-0.695345	-0.876708	4.59741	-1.0627	-0.0292467	-0.450909	3.49478	-1.98699	0.621295	-1.60626	0.996677	-4.62828	-2.12948	-1.17056	-0.00145284	-2.06619	-0.915299	-2.00438	-0.19706	-3.8278	-0.403186	-0.453009	0.258422	-3.13966	-0.502764	1.25363	2.38128	1.38259	3.63978	3.04308	3.27268	-2.1498	2.3925	5.67061	2.3919
RF_259	Melezitose_Peel_ID46388_GCMSTOF_polarmetabolites	peel	91	-0.755692	-3.31539	-5.09212	-5.21236	-0.490453	-0.988547	0.173142	-1.04118	-1.53398	2.42353	-0.220406	0.0681175	0.859077	0.812201	-1.11251	-0.910564	-1.08087	-0.566251	-4.76733	-0.172529	-4.89342	-4.92736	-2.45563	0.889031	2.09412	-1.70699	-0.464304	1.20219	1.53602	0.691405	1.4408	1.36125	1.00089	1.34922	1.622	2.33812	1.38353	-0.18911	2.38331	1.64292	1.38349	0.563192	0.941767	1.50871	2.50576	-0.952773
RF_169	Naphthalene, 1,2-dihydro-4,5,7-trimethyl- C13H16_Flesh_ID36306_SPME GCMS_volatiles	flesh	92	0.81212	-0.289122	-0.242155	-0.688908	-0.0218154	-0.331748	0.136724	0.498876	0.554707	-0.366337	0.710732	0.199405	0.189107	0.245049	-0.4332	-0.0727762	-0.224227	-0.11146	-0.564327	0.0422855	-0.296617	-0.208502	-0.973797	-0.66078	-0.580802	-0.281018	-1.19076	-0.652353	-0.796347	-1.19871	-0.651572	-0.937486	-0.98578	-0.655079	-0.893591	-0.306486	-0.761951	-0.0610819	0.358943	-0.273733	-0.172159	-0.475731	-0.310399	-0.611378	0.0292163	-0.266612
RF_045	Glyceric acid_Peel_ID35087_GCMSTOF_polarmetabolites	peel	93	-2.05995	0.149509	-0.564654	-0.861844	-1.84177	-0.807767	-2.18527	0.130294	-1.94441	-2.42763	-0.675179	-0.161183	-0.753065	-2.59782	-1.0796	-1.95446	-0.632916	-2.3618	-2.40538	-2.01583	-1.79662	-2.45334	1.23163	0.470298	0.945985	0.0580351	1.82447	2.18938	1.35187	0.719723	2.89923	2.28108	2.34608	1.38487	0.551322	0.588627	0.995808	-0.569533	0.377325	0.131201	1.12736	0.708365	-0.645331	0.251585	0.203516	-1.2681
RF_025	Tyrosine_Flesh_ID22666_1HNMR_polarmetabolites	flesh	94	0.55338	1.44091	0.953433	0.965524	0.734294	1.01642	0.364448	-0.191143	1.23864	1.15758	0.170537	0.662084	0.224799	-0.735398	-1.41319	-0.648165	-0.841352	-0.509279	0.0788634	-0.877905	-0.414108	-0.188947	-0.56658	-0.0633254	0.256492	0.331113	0.617676	-0.107205	-0.306762	0.679235	0.486962	-0.0572701	0.0432555	0.507925	0.671939	0.464338	0.732564	-0.0345783	0.2191	-0.229641	0.0676777	-0.937821	-2.02299	0.587479	0.554677	-1.39035
RF_439	P_Flesh_ID39239_ICPMS_micronutrients	flesh	95	0.205277	0.677242	1.31182	0.701958	-0.0173962	-0.099434	-0.0432793	0.0920157	0.329544	-0.22747	0.51881	0.079814	-0.39658	0.0176481	-0.161838	-0.708125	-0.697513	-0.0772218	-1.69616	0.751207	0.253499	-0.152638	1.41976	-0.0498035	-0.654145	0.000734598	-0.469307	-1.15104	-0.158383	-1.49582	-0.381062	-0.906234	-0.744949	-0.457221	-1.13022	-1.06906	-1.03827	0.898736	0.843398	0.0808337	0.376615	-0.132092	0.431145	0.260027	0.139093	0.859269
RF_142	beta-Damascone, (Z)- KI=1387 C13H20O_Flesh_ID36362_SPME GCMS_volatiles	flesh	96	2.16102	0.351673	0.995587	0.426856	2.3157	0.790789	2.1313	2.7116	2.16505	2.07318	1.34334	0.652003	0.271818	0.771718	-0.693874	-0.587034	-0.95741	0.162197	-0.934183	-0.0909636	0.301106	0.00137459	-1.14369	-0.891492	-0.874087	-0.233753	-0.681407	-0.416434	-0.630473	-0.859675	-1.03283	-0.813868	-0.81275	-0.466615	-1.02751	-0.925689	-0.505104	0.44698	0.980116	-0.367601	0.570873	-0.757808	-0.444718	0.792486	1.19952	-0.790256
RF_501	Azulene, 1,4-dimethyl-7-(1-methylethyl)- C15H18_Flesh_ID36211_SPME GCMS_volatiles	flesh	97	0.81478	-0.651767	1.41858	0.133188	1.29929	0.849303	0.812087	0.266359	0.114283	0.587155	-0.653387	0.0787662	0.258801	-1.14664	-0.966771	0.807885	-0.176063	-0.385828	-0.29308	0.161398	1.65059	-0.00569653	-1.32035	-1.64337	-0.337472	-0.580055	-0.847063	-0.595857	-0.652605	-0.606006	-0.438497	-0.645873	-0.718262	-0.577577	-0.615793	-0.150439	-0.705336	-0.888451	-1.34838	-0.304078	-1.29166	0.328049	-0.913524	-0.928172	-0.543264	-0.219325
RF_267	1-Hexanol C6H14O_Flesh_ID36440_SPME GCMS_volatiles	flesh	98	0.966516	-0.367651	-0.832693	-0.537403	-0.374197	-0.654321	0.287342	-0.162234	-0.443124	-0.447013	1.80167	0.177188	0.544676	2.47449	0.406424	-0.312254	-0.469246	2.53046	-0.28505	-0.666401	-0.0266691	0.0908035	-0.525554	-0.345387	-0.59014	0.141155	-0.460628	-0.679697	-0.761745	-0.882247	-0.851272	-0.854356	-0.62747	-0.609792	-0.713218	-0.70701	-0.701598	0.884524	0.434684	1.36465	-0.02391	1.25355	1.5627	-0.373466	-0.240249	1.3182
RF_427	Dotriacontane, n-_Peel_ID46006_GCMSTOF_polarmetabolites	peel	99	0.0177378	-0.12905	-0.0443345	-0.0604244	-0.39479	-0.711646	-0.630662	-0.456631	-0.378181	-0.469486	-0.409017	-0.604256	-0.339715	-0.615339	-0.457384	-0.0295536	-0.58146	-0.496494	0.0927643	0.0419564	0.196159	0.0361923	0.209548	-0.0680416	-0.183301	0.264816	0.0549915	-0.208694	0.124262	0.0443945	0.187235	0.205627	0.156293	-0.0437315	0.31551	0.342402	0.000289988	-0.154037	0.109643	-0.402183	-0.395305	-0.151255	-0.154237	0.0473176	-0.465027	-0.0526533
RF_131	Alanine_Flesh_ID24670_GCMSTOF_polarmetabolites	flesh	100	1.62501	-2.64627	-4.21986	-1.79442	3.32511	2.50096	5.35346	2.76484	2.31901	4.01852	3.80261	2.96566	1.90298	2.79627	1.86413	1.86549	2.35768	3.30768	-2.25854	1.00853	-0.460761	0.41252	-4.13215	0.561712	0.13079	0.174366	-2.53906	-0.184253	-0.816398	-0.620413	-1.55078	-1.91149	-1.78734	-1.86425	-0.207921	-3.54275	-0.171753	3.39945	-0.450251	0.495391	-2.11365	-3.55675	1.51569	-0.633139	-1.04062	-3.15592
RF_246	Erythritol_Peel_ID36377_GCMSTOF_polarmetabolites	peel	101	-0.333265	-1.27232	-2.21758	-1.27211	-1.89935	-0.949535	0.279369	-0.0583607	-0.222463	-0.207239	0.87837	0.979943	0.380205	1.21172	-0.297409	0.193575	0.443632	0.600704	-1.56994	-0.590148	-0.916084	1.39772	-0.579899	-0.70151	-0.614727	-0.038668	-0.505214	-1.14102	-0.606149	-2.1748	-0.185167	0.422306	-0.099708	0.207766	-0.339954	0.103122	-1.38987	0.987375	1.35664	1.20617	0.364498	0.322324	1.14587	0.756066	1.21827	0.677554
RF_448	Threonic acid_Peel_ID36952_GCMSTOF_polarmetabolites	peel	102	1.01119	0.120389	-0.59985	0.968873	-1.35272	-0.165314	0.568798	0.429671	-0.532233	-1.19043	0.0679374	-2.10773	-2.24469	-1.03977	-1.12257	-2.34258	0.042876	-1.62824	-1.74611	1.08767	1.49562	-0.69983	0.253061	-0.876069	-1.59003	0.455777	0.361237	0.495583	-0.835581	-0.168211	-0.230093	-0.675979	-0.559949	-0.298984	-1.4463	-0.437662	-1.7992	0.166193	1.22357	0.396292	0.718104	0.177541	0.341773	1.29162	1.25574	-0.85675
RF_355	3,3,5,5-Tetramethylcyclopentene C9H16_Flesh_ID36223_SPME GCMS_volatiles	flesh	103	0.420661	1.10626	0.499401	-0.29914	0.219147	-1.23275	0.664418	1.90416	3.31192	1.32843	-0.715204	-0.297989	-1.03523	-0.0880896	0.752495	1.23683	1.05785	-0.950017	0.185908	0.961906	-0.0862236	-1.43586	-1.59391	-1.32436	0.319282	-1.32957	-0.992441	-0.740092	0.0524817	-0.319198	-1.27049	-0.84587	-0.687549	-0.942727	-1.39941	-0.52212	-1.5867	-0.464983	0.474785	1.32197	0.134327	1.29658	1.62395	0.0485189	0.0276241	-1.25888
RF_339	Laminaribiose_Peel_ID44484_GCMSTOF_polarmetabolites	peel	104	1.12767	0.478141	-1.88201	1.93791	-0.207546	0.446856	1.18519	1.86958	1.45876	0.705184	-0.0561758	0.0101843	-0.168397	-0.985888	-0.260769	1.07486	0.8264	1.32999	-1.34308	1.45586	1.59234	1.68607	-3.36799	-2.44588	-2.22058	2.27181	-1.98136	-2.1068	-0.366581	-3.54855	-1.79866	-2.89156	-2.05415	-1.76485	-2.15529	-1.78848	-2.94568	0.291303	0.266511	-0.318106	-1.58322	0.48569	2.41664	-1.51797	-0.0408333	0.926045
RF_368	Glycerol-3-phosphate_Peel_ID39007_GCMSTOF_polarmetabolites	peel	105	-0.775044	1	1	1	1	0.253573	1	1	-0.635292	1	0.0314024	1	-0.299262	0.203533	1	1	1	1.45321	1	1	1	1	1	-0.314681	1	1	-0.579301	1	1	1	1	1	-0.398178	-0.734112	1	1	1	1	1.57089	0.535444	1.75713	0.143351	0.941068	0.681825	0.565367	-0.399761
RF_433	Citric acid_Flesh_ID22652_1HNMR_polarmetabolites	flesh	106	0.246971	0.359136	0.910798	1.06484	0.387874	0.665986	-0.0136086	0.432688	0.377344	0.246043	-0.263768	-0.104525	-0.197564	-0.299257	0.0883786	-0.095994	0.0621128	-0.51321	0.857187	0.354273	0.552522	-0.0633491	0.316419	0.0843683	-0.20613	0.208559	-0.401819	-0.0610626	0.343006	0.110086	-0.00876514	0.0104937	0.654671	-0.0346637	-0.433525	-0.251049	0.0245263	0.153407	0.0314163	-0.0552386	-0.136231	0.0916423	0.120245	0.0537236	-0.150026	-0.0409441
RF_027	Asparagine_Flesh_ID22657_1HNMR_polarmetabolites	flesh	107	0.73107	0.621733	0.646071	0.847185	0.432859	0.651206	0.27898	0.114609	0.783428	0.472387	0.715243	0.361495	0.0510923	-0.344811	-0.761247	0.329882	-0.581256	-0.191583	-0.11267	0.0553556	-0.117306	0.0922133	-0.308051	0.0390888	0.0637416	-0.074044	0.240123	-0.570395	-0.235157	0.205781	0.322829	-0.000364966	-0.326011	0.117304	0.0063281	-0.0365231	0.184694	0.638908	0.0767213	0.128961	0.371833	-0.213234	-0.886397	0.614824	0.452317	-0.0390822
RF_172	Megastigma-4,6(E),8(Z)-triene C13H20_Flesh_ID36385_SPME GCMS_volatiles	flesh	108	3.10784	0.922915	-0.146809	-0.433354	-0.0206086	-0.27729	1.75245	2.28221	1.10618	0.527217	1.63233	-0.206152	-0.360089	1.28764	-0.661206	-0.419582	-0.5012	1.13748	-0.499743	-0.291701	-0.434095	-0.819267	-0.94047	-1.28537	-0.540829	1.20372	-0.600353	-0.707238	-1.15482	-0.823195	-0.710324	-0.213622	-1.03927	-0.649704	-1.09527	-0.927596	-0.649522	0.390718	0.257584	0.183489	0.288351	-0.269076	0.154011	-0.591181	-0.217156	-0.305473
RF_358	Galactose_Peel_ID33357_1HNMR_polarmetabolites	peel	109	0.146009	0.81396	0.0120362	0.386864	0.945778	0.403501	1.06859	0.382205	1.28021	0.654746	-0.130806	-0.120146	-0.277733	-0.606743	0.0219805	-0.0538215	0.0787274	-0.307295	-0.293321	0.334666	0.157977	-0.338561	1.28408	0.0717453	0.188049	0.277619	-0.0485789	-0.0968836	0.624707	0.013632	-0.16691	-0.279482	-0.0448154	0.943026	-0.0762235	0.630983	-0.470354	0.200043	-0.0316558	0.605312	-0.148182	-0.583376	-1.05183	-0.468978	0.0910337	-0.0785056
RF_550	n-Hexyl salicylate C13H18O3_Flesh_ID36268_SPME GCMS_volatiles	flesh	110	-0.0934875	-0.266748	-0.118767	-0.241098	-0.428298	-0.114926	1.27126	0.068339	0.192649	-0.374083	-0.609764	-0.106606	-0.321434	-0.24389	0.37414	-0.333225	-0.294972	0.151415	-0.244044	-0.0343582	-0.264309	0.0099927	-0.179583	-0.110842	-0.336966	-0.546267	-0.436689	-0.30217	-0.256874	-0.720106	0.384917	0.808787	-0.34144	-0.375659	-0.170849	-0.223675	0.188163	-0.813125	-0.488824	-0.712844	-0.521023	-0.419779	-0.3087	2.22403	-0.600482	-0.559454
RF_051	unkM5.00_Flesh_ID22680_1HNMR_polarmetabolites	flesh	111	-0.569354	-0.572917	-1.45229	-0.742008	0.218878	-0.365681	1.46799	-0.75522	0.30179	-0.161218	0.637737	-0.350273	-0.310602	-0.378684	0.0292874	-0.223607	-0.542626	-1.32153	-1.24029	-0.851307	-0.430389	-1.24029	-1.03002	2.35908	2.47868	1.69638	0.0156468	0.116053	-0.218266	1.86248	1.94803	2.03445	-0.922676	2.97351	1.552	2.13903	1.92455	0.578278	1.67912	0.321374	0.939489	0.70341	-0.251131	1.18247	2.16114	0.375118
RF_047	Malic acid_Peel_ID36239_GCMSTOF_polarmetabolites	peel	112	-0.959755	-0.811889	-2.69079	1.55961	-2.85601	-0.386443	-1.93193	-0.637542	-0.819001	-1.90335	-0.717288	-0.695847	-1.62635	0.663511	-1.40876	-2.03149	-1.39823	-0.238017	-2.41611	0.104234	3.55374	-2.32008	-0.320588	0.702972	2.94335	-1.26654	3.07449	1.39093	1.15225	2.36151	4.0335	4.32988	3.8402	3.25983	1.94748	3.48134	2.31638	0.361433	2.32373	2.10335	2.68519	-0.947095	-1.71791	2.36116	2.8637	-2.68808
RF_604	Nonanoic acid_Peel_ID35347_GCMSTOF_polarmetabolites	peel	113	0.651262	-1.5043	-0.0940749	-0.47262	-0.352049	-0.042248	-0.381216	-0.257736	-0.000900298	-1.54531	0.394998	-0.758278	-0.348186	-0.232308	0.29741	-0.936365	-0.714463	-1.403	0.666451	0.643358	0.549008	1.20988	1.48488	-0.0213573	-0.1705	0.937633	0.688449	0.425024	1.25801	0.855714	-0.492556	0.387548	0.609496	-0.759001	-0.392099	-0.688915	0.596693	-0.347961	-0.463511	-1.30377	-1.21027	-0.054751	-0.304275	-0.781602	0.268259	0.479964
RF_193	Edulan II C13H20O_Flesh_ID36479_SPME GCMS_volatiles	flesh	114	0.918159	-0.688568	-0.0101761	0.274322	0.0750347	-0.551422	-0.293344	0.497134	0.112271	-0.492082	1.35113	0.887781	0.820342	1.06123	-1.58297	-1.41223	-1.34527	0.59841	-1.00297	0.659929	0.76051	0.834058	-2.17764	-1.59674	-1.58874	0.185774	-1.81682	-0.916696	-1.41725	-1.38598	-1.25308	-1.24388	-1.41382	-1.4709	-1.3463	-1.20008	-0.901528	0.916102	0.385406	-0.473351	1.18355	-1.21095	-0.879058	0.430755	0.96766	-0.261711
RF_029	Pyroglutamic acid_Flesh_ID22664_1HNMR_polarmetabolites	flesh	115	1.21475	1.31849	1.69179	1.34247	0.487886	1.25379	0.234146	0.231295	1.62715	0.601885	-0.0360517	0.161224	-1.17604	-0.367944	-0.660172	0.668849	-0.65592	-1.00135	0.785858	-0.341855	-0.111535	-0.183554	-1.05912	0.0736172	0.143376	0.0729441	0.636808	-0.584282	-0.748324	0.573224	0.109067	0.00871041	-1.43964	0.572666	0.771148	-0.0985271	0.88905	0.396045	-0.402053	-1.75182	-0.0363009	-1.13742	-1.39867	0.94932	-0.230816	0.0949607
RF_199	Glutamine_Flesh_ID30792_GCMSTOF_polarmetabolites	flesh	116	0.150966	-1.92926	-2.51003	-0.916089	1.0656	1.9154	0.996597	1.09992	0.448569	2.003	1.56029	1.2379	0.303461	1.1217	0.562995	-0.0761244	0.949053	0.268407	-1.88988	0.965656	-0.817066	-1.73456	-4.07592	0.0704685	0.0438827	0.795634	-0.982079	0.444504	-0.404536	0.470673	-0.358994	0.168963	0.424225	-0.34186	0.146913	-2.13743	0.686467	2.11164	-1.45046	-2.6534	-1.58645	-2.28866	-1.05168	-0.333534	-2.51199	-3.80184
RF_437	Galactitol_Peel_ID40861_GCMSTOF_polarmetabolites	peel	117	-0.363419	1.24508	0.884552	-0.0852451	-0.00423975	0.0865659	0.0584007	0.562309	0.788113	0.168754	-0.119748	-1.06518	-1.20726	-0.170083	-0.548274	-0.888901	-0.43198	-0.765482	-2.02025	1.20725	-1.77069	-1.21445	-0.112264	-0.0658831	0.821581	-0.104906	-0.915016	-0.687449	0.961956	-0.725311	1.29453	0.710337	0.418627	0.0725884	-0.0312499	1.32459	-0.711583	-0.26637	0.115543	-0.115105	-0.274307	0.551406	0.379824	-0.161734	-0.136128	-0.38774
RF_322	Putrescine_Flesh_ID28078_GCMSTOF_polarmetabolites	flesh	118	0.926339	-0.164898	-0.353432	2.5062	1.73219	1.75718	0.519981	1.57026	-1.1192	-0.69652	0.859157	-1.81844	-1.04587	1.71045	1.42388	-3.42511	2.25863	0.00967034	4.37587	6.88664	3.05985	5.0467	7.24935	-2.4355	-0.435557	-5.50758	-0.558548	-0.37484	-2.06861	1.87545	-1.20645	-2.21351	-1.45508	0.63252	-0.735291	0.290662	0.601412	1.82537	0.116196	-0.0962308	-0.656238	-0.687315	1.18222	-0.134991	-1.08088	-0.0405681
RF_132	Alanine, beta-_Flesh_ID25106_GCMSTOF_polarmetabolites	flesh	119	1.23578	-2.41263	-3.42542	-2.20552	-0.566885	-0.0154489	0.802629	-0.132385	0.515236	1.96533	3.03532	2.93549	2.52737	3.69125	0.0204498	-1.4721	0.0965773	2.91247	-4.02188	0.28369	-0.715443	-1.23704	-7.21942	-1.63441	-1.23231	1.43065	-2.18499	-0.594572	-2.49994	-2.8057	-1.19381	-2.68546	-3.27747	-3.23696	-1.00455	-4.74044	-2.03619	1.85502	1.64366	1.35337	2.37852	0.396315	0.38306	2.27329	2.5096	0.958482
RF_275	Acetic acid, hexyl ester C8H16O2_Flesh_ID36466_SPME GCMS_volatiles	flesh	120	3.5642	0.856711	-0.523089	0.191905	-0.0566176	0.219869	1.82972	2.89725	0.309864	0.692774	2.42473	-0.257755	-0.367696	2.91516	1.34916	0.370737	-0.341009	2.16414	-0.459586	-1.11141	1.32984	-0.898449	-0.82463	-0.692698	-0.732632	-0.139529	-0.471004	-0.619665	-0.957192	-0.652354	-1.07748	-0.671312	-0.852733	-0.971398	-0.927142	-1.00611	-0.581851	1.83798	0.484609	2.49757	-0.734937	1.23162	1.56076	-1.15719	-0.92815	2.38437
RF_478	Siloxane_Flesh_ID27426_GCMSTOF_polarmetabolites	flesh	121	0.414383	0.382119	0.180809	0.346354	0.487239	-0.0725019	-0.477698	-0.639505	0.608639	-0.937841	-0.424025	-0.11791	-0.586088	-0.48359	-0.657575	-1.46726	-0.559929	-1.1236	0.0239347	-0.22834	0.400123	-0.0718009	-0.247732	-0.00900558	0.414099	0.13008	0.10682	-0.144797	0.452186	-0.104934	0.147704	-0.604555	-0.33995	0.545987	0.00221989	0.374471	0.177438	1	0.507899	0.368722	0.673353	-0.0153061	-0.626189	0.895079	0.748669	0.0801393
RF_129	Serine_Flesh_ID23830_GCMSTOF_polarmetabolites	flesh	122	1.1539	0.536605	-0.777939	-0.648143	1.11285	1.53669	2.02863	-0.642664	1.87239	2.23695	0.385857	1.52571	0.62327	-0.262	-0.0684635	-0.103368	-0.196906	0.639729	-3.47304	-0.0113364	-1.88377	-1.52238	-5.07139	0.898008	0.572186	-0.0192828	-1.7224	-0.255013	-0.455135	-1.44302	0.894767	-1.03049	-0.662157	-0.260734	0.317592	-2.44883	-0.449465	1.07443	0.912762	0.959851	1.12343	-1.40015	-1.57034	1.26901	1.11102	0.713311
RF_546	Maltose_Flesh_ID33839_GCMSTOF_polarmetabolites	flesh	123	1	-0.15606	1	0.0423102	1	1	1	0.402283	1	1	1	1	1	1	1	1	1	1	1	0.388192	0.140214	-0.5388	1	1	1	1	1	1	1	1	1	1	1	-0.730042	1	1	1	1.89356	1	1	1	1	1	1	-0.800407	-0.715634
RF_282	Butanoic acid, 2-methyl-, methyl ester C6H12O2_Flesh_ID36278_SPME GCMS_volatiles	flesh	124	0.268803	-1.162	-1.62845	-0.540215	-0.189252	-0.192402	-0.0633637	-0.62894	-0.477316	0.280009	2.25527	-0.298887	0.651738	2.99441	1.24426	-0.298242	-1.02474	1.57572	0.391094	-0.916272	1.76687	-0.936574	-1.57112	-1.06274	-1.38765	3.52749	-0.824839	-1.42291	-0.682651	-1.75791	-1.52582	-1.52679	-1.47158	-1.57034	-1.32865	-1.75891	-1.6854	0.047193	1.88256	2.28038	1.27683	0.858008	1.72962	-0.478388	0.590654	3.10606
RF_367	Salicylic acid_Peel_ID36497_GCMSTOF_polarmetabolites	peel	125	0.0638291	1	-0.0695699	-1.81104	0.00641927	-0.5743	1	-0.0484895	-0.458223	-0.279751	1	1	1	1	1	1.3157	1	1	1	1	1	1	0.641016	-0.689591	-1.70282	-0.484133	-1.1759	1	0.293446	0.277906	-0.589789	1	-0.404623	-0.0498226	1	0.293076	-0.585925	3.4496	1	-0.48634	0.45245	0.320098	0.142437	0.0965607	1	0.158509
RF_015	unkD7.87_Flesh_ID22675_1HNMR_polarmetabolites	flesh	126	0.626941	-2.57727	-4.91913	-12.0485	-0.154987	-1.54054	-2.87161	0.357683	-12.0485	-4.0097	2.49354	0.747108	1.01457	0.0750576	-0.20599	1.49531	0.0938853	0.74481	-0.509651	-0.297446	1.47921	0.09447	-12.0485	-0.0623024	0.749021	0.670999	0.0997221	-0.477125	0.0715017	0.321787	0.497509	0.781554	-2.76339	0.753602	1.03153	0.114218	-0.229613	0.257935	0.663338	-0.266847	0.901077	1.18875	-0.00825389	0.31724	0.0287883	-0.443613
RF_468	Alanine_Peel_ID35366_GCMSTOF_polarmetabolites	peel	127	4.20003	-2.04242	-0.0903928	-0.164057	-1.31585	-1.63847	-0.734469	0.526627	1.2011	-2.15797	2.02786	-4.60051	-3.80463	-3.38588	-3.09679	0.0353207	-0.859117	-4.02983	-1.11187	4.46867	-0.628037	0.511217	-1.63725	1.8025	-0.543928	1.35795	-0.902413	-1.46502	1.59879	0.274522	2.70467	0.447092	0.630004	0.590993	-0.86035	2.90338	-0.540868	0.476803	-0.767088	0.435698	-0.157388	0.22892	0.488558	-0.838745	-0.00746915	1.69976
RF_189	Phenol, 3-ethyl-5-methyl- C9H12O_Flesh_ID36276_SPME GCMS_volatiles	flesh	128	0.692412	-0.457787	-0.299117	-0.892458	0.0386583	-0.523658	-0.196314	1.19047	2.44829	-0.336541	1.49932	2.28321	2.02019	2.202	-0.648815	-0.387814	-0.486561	0.981162	-0.886217	0.316795	1.01769	1.28803	-0.876393	-0.646034	-0.629551	0.351283	-0.554732	-0.466645	-0.77705	-0.801042	-0.720415	-0.841514	-0.959115	-0.80059	-0.664189	-0.578888	-0.409973	1.54357	1.46217	-0.298013	1.87816	-0.15748	-0.376115	0.803435	1.54165	-0.348103
RF_462	Valine_Peel_ID33370_1HNMR_polarmetabolites	peel	129	0.989538	-0.0824928	0.68844	0.231375	0.578343	0.630415	0.115012	0.531085	0.932272	0.0748517	0.220513	-1.01934	-0.935196	-0.674643	-0.891266	-0.180821	-0.677086	-0.696042	-0.2726	0.528961	-0.854019	0.09503	-0.0408963	1.50538	-0.100914	0.245266	-0.0101299	0.13808	0.638478	1.18194	0.898032	-0.0470735	-0.319977	0.595869	-0.690551	0.562322	0.933277	-0.00475749	-0.74598	-0.616754	0.199641	0.229851	-0.27462	0.0850098	0.0399947	-0.2435
RF_107	2,3-Butanediol, diacetate C8H14O4_Flesh_ID36404_SPME GCMS_volatiles	flesh	130	1.95981	-0.262949	-0.612733	-0.924253	-0.0935037	-0.267533	2.77006	1.0522	1.56985	2.94693	-0.223117	-0.205247	-0.232751	2.01125	-0.838381	0.0520223	-0.260053	0.721304	-0.581333	-1.21516	-0.336512	-0.619372	-1.21092	-1.45412	-0.453162	-0.730995	-0.85804	-0.480111	-0.723222	-1.00178	-0.848678	-0.703856	-0.797572	-0.547218	-0.904694	-0.789345	-0.686374	-0.184664	-0.0732695	0.216636	-0.57149	0.146075	0.212681	-0.826617	0.0397428	0.251029
RF_390	Hydroxylamine_Peel_ID33768_GCMSTOF_polarmetabolites	peel	131	0.301258	0.274514	0.20234	0.268338	0.163186	-4.21458	-0.592753	0.0169746	-1.84137	-0.287043	-0.282633	-1.93653	-0.372947	-1.40033	-0.143849	-3.7707	-0.570958	-0.175776	-1.34266	0.324923	-3.47924	-0.649791	-0.0411957	0.262512	-0.0558107	-2.50146	0.509005	0.520736	-0.816723	0.397066	0.301603	0.221431	0.482662	-3.64043	0.47708	-2.95655	-2.52114	0.16405	0.371154	-1.59402	-3.83506	0.116653	0.428544	0.364366	-1.04626	0.391659
RF_020	Glucopyranose_Flesh_ID30523_GCMSTOF_polarmetabolites	flesh	132	-0.777238	-0.871023	-1.36646	-1.7297	-0.687824	-0.773429	0.0241488	-0.405648	-0.753602	-0.16731	0.489001	-0.156268	1.42117	0.504781	0.348525	-0.832546	0.311045	-0.180805	-1.15494	0.937383	-0.110396	-1.47796	-1.80424	-0.701356	1.27642	0.229076	0.0245096	0.705367	-0.538324	1.16365	0.266251	1.70338	-0.88156	0.734052	1.99725	-0.315543	0.741988	2.58984	2.43048	-0.0762138	1.67565	0.40487	-0.0723701	-0.0554784	0.804314	0.496604
RF_085	1,2-Propanediol, diacetate C7H12O4_Flesh_ID36329_SPME GCMS_volatiles	flesh	133	2.77292	-0.387345	-0.608955	0.0078863	1.12297	1.57935	2.95244	1.14363	1.16761	1.39393	-0.423782	-0.283485	-1.28544	0.0387409	-0.226063	-0.80951	-0.313862	-0.155838	0.0625937	-0.621875	0.247984	0.881266	-0.411975	-0.238379	0.219371	0.389453	-0.677207	-0.586335	-0.769783	-0.687909	-0.528754	-0.0503922	-0.708189	-0.696855	-0.5717	-0.507047	-0.661956	-0.229159	-0.612148	0.499537	-0.781517	-0.260395	-0.549592	-0.675435	-0.857432	-0.0758244
RF_350	3-Methyl-1-butanol, acetate C7H14O2_Flesh_ID36366_SPME GCMS_volatiles	flesh	134	1.20937	1.38799	-0.44173	-0.274646	0.61399	0.358373	1.60164	0.982058	1.65259	1.04238	2.12412	0.549311	-0.219549	2.96144	0.212664	-0.128656	-0.399571	2.58062	0.0336836	-0.984706	-0.17658	-1.13654	-1.06824	-0.331837	-0.890902	-0.477378	-0.589506	-0.410307	-0.516249	-0.835434	-0.669833	-0.557171	-0.843578	-0.895969	-1.25585	-0.933596	-0.57274	0.485464	0.0637546	0.303956	-0.821398	3.05603	1.70601	-0.407439	-1.05812	1.51749
RF_287	3-Phenylpropanol C9H12O_Flesh_ID36455_SPME GCMS_volatiles	flesh	135	2.85734	0.0378982	-1.25222	-0.819824	-1.13402	-1.11495	1.50219	1.76745	0.599685	0.264208	1.15795	-0.668043	-0.564441	2.27988	-0.423955	-0.186457	-0.597721	1.72676	-1.24138	0.383864	2.21213	3.57791	-1.16924	-1.14646	-0.865636	0.644603	-1.03447	-1.32987	-1.00344	-1.09678	-1.46162	-0.754775	-0.964321	-1.20514	-1.07268	-1.31917	-1.04205	0.559459	0.610212	0.689433	0.0592022	0.094266	1.13819	0.139755	0.278669	0.586322
RF_471	Pyroglutamic acid_Peel_ID36653_GCMSTOF_polarmetabolites	peel	136	1.80796	-1.72681	0.567409	-0.343526	-1.49798	1.68206	-1.04393	-1.40139	-0.0306791	-2.3676	1.02201	-3.8447	-3.48432	-2.60371	-3.58123	0.671341	-1.54264	-3.52715	-1.45596	1.86183	-1.54129	-1.10954	-3.61095	2.72331	1.02572	1.78523	0.367937	1.40611	2.04455	0.757468	0.981876	0.457674	0.44278	0.163917	-0.664147	1.76298	1.89771	-0.453377	-0.660572	-1.5077	0.839245	2.14284	0.537176	0.623584	0.259738	-0.118983
RF_344	unkM1.14_Flesh_ID22683_1HNMR_polarmetabolites	flesh	137	0.655349	0.298101	-0.565073	0.276057	0.652453	-0.604907	-0.21906	-0.221837	0.591166	0.145198	0.972819	0.485579	0.392372	1.52758	0.509003	0.117279	0.322231	1.73979	0.344933	0.0747424	-0.237973	1.94479	0.0387802	-0.486021	0.0718176	-0.420946	-0.396348	-0.427848	-0.463988	-0.689322	-0.736988	0.00803495	2.36727	-0.422426	-0.464197	-0.599914	-0.185591	-0.769455	-0.229028	-0.0607612	0.0541884	-0.102351	0.225173	-0.0346909	0.260134	0.13815
RF_023	Isoleucine_Flesh_ID22662_1HNMR_polarmetabolites	flesh	138	0.731118	1.3257	0.228075	0.33641	0.229206	-0.280853	0.612738	0.574862	0.877815	0.548088	0.115354	1.3575	0.56398	-0.287064	-1.22193	-0.877557	-0.807039	0.107803	-1.06073	-1.56256	0.0088935	-0.039048	0.188969	0.213223	-0.0500201	0.256662	0.186428	0.034523	-0.385253	0.28466	0.678802	-0.417487	-0.454699	0.188389	-0.0144356	-0.206243	0.457258	0.55634	-0.0384594	0.0837617	0.298437	-0.945842	-1.05081	0.356842	0.435777	-0.519591
RF_152	4-Bromo-1,2-epoxy-2-methylbutane C5H9BrO_Flesh_ID36382_SPME GCMS_volatiles	flesh	139	1.80554	-0.0825273	-0.544319	-0.649007	-0.297272	-0.613931	0.435457	1.05517	-0.2789	-0.0895045	0.332296	-0.299859	-0.424182	-0.185269	-0.335052	-0.505042	-0.141659	0.0360958	-0.413461	-0.38546	-0.204638	-0.75604	-0.293612	-0.542307	-0.516662	0.0535305	-1.04797	-0.808501	-1.32809	-0.93651	-0.705295	-0.539781	-0.514014	-0.396665	-0.885308	-0.682881	-0.699405	-0.187748	0.00691921	-0.102972	-0.225504	-0.184108	-0.0115445	-0.557134	-0.68686	-0.254301
RF_272	Acetic acid, butyl ester C6H12O2_Flesh_ID36418_SPME GCMS_volatiles	flesh	140	3.00271	0.744688	-0.248137	0.646748	-0.0614212	0.588809	1.82728	3.29926	0.765207	1.40481	3.03836	-0.280183	-0.599875	1.9142	0.849738	0.132456	-0.47428	1.36919	-0.795445	-1.44301	-0.0152591	-0.563421	-1.2737	-1.46034	-0.75808	-0.317271	-0.701139	-0.768775	-1.40312	-0.833721	-1.5185	-0.670917	-1.59341	-1.24496	-1.40482	-1.47487	-0.587796	1.39182	-0.0760686	2.52363	-1.00055	1.73105	1.95166	-1.84055	-1.24677	2.07174
RF_180	Naphthalene, 1,2,3,4-tetrahydro-1,1,6-trimethyl- C13H18_Flesh_ID36415_SPME GCMS_volatiles	flesh	141	0.172039	-0.094143	-0.171471	-0.31158	0.55521	-0.304163	-0.0429784	0.761766	1.60833	-0.71336	1.5105	0.641422	0.779962	0.936734	-0.984989	0.374281	-0.36585	-0.292995	-1.01449	0.778081	0.241474	-0.0535494	-1.60623	-0.835265	-0.716514	-0.192227	-1.45438	-0.867405	-1.2256	-1.21382	-1.07454	-1.32075	-1.35669	-0.684831	-0.999287	-0.366034	-1.21696	0.099854	1.00429	-0.240271	0.281285	-0.770174	-0.352882	-0.309859	0.601566	-0.452124
RF_048	Glutaric acid, 2-oxo-_Peel_ID37151_GCMSTOF_polarmetabolites	peel	142	0.0134294	0.816066	-2.38959	-0.634445	-0.934557	1.00982	-1.44394	-0.513578	-0.995585	-0.0330546	-1.71708	-0.938247	-1.52374	-0.865355	-2.54851	-3.1929	-2.94003	-0.820999	-4.14902	-3.3871	-0.519875	-1.79719	-1.90893	0.892505	1.80724	-1.53419	2.09145	2.16054	1.18694	1.63707	2.17577	2.78856	2.05482	0.835496	0.571132	0.499308	1.93668	-1.15044	0.203598	1.81404	0.901294	-3.79853	-2.71275	0.336963	0.373796	-0.0640477
RF_254	GABA_Flesh_ID26011_GCMSTOF_polarmetabolites	flesh	143	-0.73461	-1.23284	-2.72185	-3.40221	-0.624218	0.0489405	0.455707	0.0530734	1.61888	1.35418	1.02899	2.33253	1.32363	0.507833	0.262316	-0.0634502	0.673819	-0.316971	-4.41679	-2.84998	-3.3886	-2.33527	-6.6643	-0.18843	0.549553	0.274375	-1.99136	0.310251	-0.856273	-0.884034	0.661585	-0.893813	-0.801551	-0.224936	0.816268	-1.51233	0.0685858	0.234236	1.05517	0.495038	1.65728	-0.3836	0.0318112	1.97147	1.54876	0.856684
RF_011	Sucrose_Flesh_ID33550_GCMSTOF_polarmetabolites	flesh	144	0.000188285	-0.059465	-0.161684	-0.781391	-0.00569871	0.0725623	0.0499899	-0.0418155	0.0937719	0.0809171	-0.0451476	-0.00424955	-0.0210119	0.0366901	-0.0103282	-0.00155543	0.103029	0.110625	-0.724829	-0.083975	-0.0594469	-0.44443	-6.76896	-0.0504887	-0.015661	0.0397054	-0.0404729	-0.0861962	0.0166477	-0.0234508	0.0260368	-0.0913133	-0.0115339	-0.0666874	-0.0149512	-0.0798928	-0.0144757	0.01483	0.0568821	0.0187121	0.0217206	-0.00065956	-0.0514308	0.0559	0.132749	0.079987
RF_263	Xylose_Peel_ID37720_GCMSTOF_polarmetabolites	peel	145	0.276065	-0.336329	-0.288471	-0.0802288	-1.44305	-1.58074	-2.33178	-0.836505	-1.08032	-1.1506	1.40459	-0.371754	-0.424687	0.922852	-1.08036	-0.9731	-0.351164	1.00912	-2.87585	2.31181	-0.991004	0.0821989	-0.0877277	2.44804	0.157414	0.031244	-0.801687	0.758911	0.65204	0.16527	-0.152101	-1.2726	-0.207849	-1.14501	-1.6526	-0.250368	0.766573	2.49617	1.81749	1.71344	1.32523	1.34776	3.81504	0.953829	0.463233	0.738
RF_093	1,3-Butanediol, diacetate C8H14O4_Flesh_ID36334_SPME GCMS_volatiles	flesh	146	2.79286	-0.152255	-0.252837	0.177046	0.663254	1.43089	2.49552	2.5475	1.32269	1.56334	0.637206	-0.101946	-0.366352	0.525702	-0.567912	-0.788944	-0.684411	0.0841978	-0.607831	-0.927229	-0.160994	-0.245846	-0.906533	-1.30541	-0.375066	0.271379	-0.605068	-0.781695	-1.15032	-0.707563	-1.209	-0.870944	-0.995925	-1.17169	-1.03108	-1.11162	-0.452895	0.238816	-0.766126	0.81759	-0.346355	0.0137543	-0.000842771	-1.05459	-0.724339	0.608938
RF_040	Pentadecane, n-_Peel_ID36424_GCMSTOF_polarmetabolites	peel	147	0.078587	0.0384771	0.0701175	0.0756975	-0.200177	-0.195866	-0.283977	-0.213533	-0.00800937	-0.324096	-0.111322	-0.306173	-0.200776	-0.278303	-0.229694	0.00492467	-0.227375	-0.272055	-0.0623614	-0.128365	-0.033591	-0.26098	-0.0578227	-0.214465	-0.164727	-0.0642275	0.00276489	-0.173308	0.102495	-0.116337	0.316515	-0.0185495	0.0513459	0.115335	0.210844	0.238242	-0.179074	-0.0218552	0.194807	0.024609	0.0965254	0.00898122	0.00294848	0.220976	-0.101071	-0.0392008
RF_097	3-(Methylthio)propyl acetate C6H12O2S_Flesh_ID36413_SPME GCMS_volatiles	flesh	148	3.76127	0.115112	-0.0875149	2.43667	0.933636	1.95503	3.22011	2.52594	-0.0725533	2.34724	0.441257	-0.429297	-0.255591	1.01289	0.813973	-0.908231	-0.267408	0.523806	-0.952062	-0.991696	0.948651	-0.900469	-1.30014	-1.51558	-0.531208	-0.59788	-0.514634	-0.639762	-1.07759	-0.330666	-0.761359	-0.77186	-0.920221	-1.14659	-1.2539	-0.816222	-0.20774	2.11418	-1.14652	1.95423	-0.66627	1.37859	1.4447	-1.06951	-0.882959	0.891108
RF_245	Threitol_Peel_ID36330_GCMSTOF_polarmetabolites	peel	149	0.216692	-0.175932	-1.68279	-0.571371	-1.14415	0.0393196	0.202357	0.252316	0.0553913	0.293977	-0.0380197	-0.00572645	-0.345829	0.140563	-0.995685	-0.163391	-0.462243	-0.254942	-1.34473	-0.170352	-0.783578	-0.469121	-0.701301	-0.499851	-0.198886	-0.672425	0.157599	-0.0406897	-0.553388	-1.49658	0.0977396	0.674748	-0.146445	-0.0563206	-0.286117	0.249032	-1.27319	0.0990868	0.944637	0.932578	0.582808	-0.176357	0.613957	0.483169	1.05143	-0.0276914
RF_445	Uracil_Peel_ID35209_GCMSTOF_polarmetabolites	peel	150	1	0.429409	1.09841	1.19918	1	-0.173848	1	-0.705645	1.10805	-0.210195	-0.935564	-0.423161	1	-1.07995	-0.714131	-0.0192512	-0.457279	1	-0.474427	0.411822	0.187442	-0.516771	0.0124541	-1.17012	1	-1.19172	-1.23361	-0.522624	-0.802945	-0.846089	1.05513	-0.592828	0.34747	1.40407	-0.835746	-0.623378	-0.52814	-0.0781736	1.13877	1.29809	1.21964	1.41511	0.951926	1.10424	0.785952	0.138076
RF_428	Tryptophan_Flesh_ID22665_1HNMR_polarmetabolites	flesh	151	1.46329	1.68044	-0.240125	0.0397353	1.54613	1.3789	0.106112	0.867984	1.60415	1.29215	0.957321	0.581909	0.165663	-1.24985	-2.29229	-0.411518	-1.31967	-0.415964	-1.24971	-1.15052	-0.350176	0.931179	-3.43758	-1.27958	0.625954	-0.251712	0.509614	-0.38009	-2.22185	0.62343	0.241207	-0.775285	0.223886	0.323552	0.367282	-0.115616	0.440765	0.733328	0.0114085	-0.289634	0.249686	-2.52496	-15.5493	0.281808	-0.161439	-0.843045
RF_013	Sucrose_Flesh_ID22644_1HNMR_polarmetabolites	flesh	152	-0.120697	-2.17332	-2.09389	-3.06589	0.41712	0.350999	0.0518844	0.130421	0.267388	0.0766734	-0.130596	0.186401	0.277462	0.316779	0.168703	0.47228	0.390778	0.441916	-1.72014	-1.60743	0.0698805	-2.89052	-5.96835	-0.149924	0.204365	-0.225864	0.184294	0.344411	-0.733193	0.103665	0.200885	-0.300071	-0.474257	0.343683	0.436582	-0.0758943	0.284736	-0.826853	0.0979469	-0.00126969	0.159394	-0.0320659	-0.462273	0.106424	0.170351	0.160522
RF_491	Glucopyranose_Peel_ID39059_GCMSTOF_polarmetabolites	peel	153	1	-0.292919	1	0.0368328	-0.217233	1	-0.775106	-0.461656	0.745716	-0.72518	0.544325	0.360821	0.367079	0.182525	1	-1.01673	1	1	1	1.31486	-0.337791	-0.0486741	1	-0.534022	-0.887185	0.547652	-0.471644	-0.841566	0.328516	-0.892832	-0.115112	-0.793975	1	-0.122189	1	1.02634	1	-0.746518	0.160404	0.123993	0.183549	-0.111457	-0.0484895	-0.343644	0.195595	1.53414
RF_230	Dehydroascorbic acid dimer_Peel_ID39966_GCMSTOF_polarmetabolites	peel	154	-0.479959	-0.330864	-0.0178198	0.548474	0.449988	0.40296	0.89243	0.768164	-0.0796501	1.12767	-0.373082	0.0934159	-0.177796	0.982889	0.273566	-0.0929252	0.595287	0.623009	-1.32111	0.206721	-3.09725	-1.99224	-2.49206	-1.93843	-0.860251	-2.4113	-0.818759	-0.956757	-0.306422	-2.07217	-0.282901	-0.673364	-1.29366	0.333827	0.176703	-0.389462	-1.55082	0.231131	1.44152	0.799656	-0.270011	-0.796195	0.644398	0.609973	0.899818	-0.541495
RF_503	2(1H)-Quinolinone, 3,4-dimethyl- C11H11NO_Flesh_ID36262_SPME GCMS_volatiles	flesh	155	0.143071	0.239932	0.404472	-0.141159	0.283976	0.0709079	0.332874	-0.088974	0.96876	0.119067	-0.450689	-0.496599	0.0947519	-0.21584	-0.772069	1.19066	-0.0741243	-1.02886	-0.0206712	0.715073	0.945052	-0.596927	-1.48715	-1.59264	-0.288749	-0.743467	-1.38635	-1.0137	-0.920452	-0.879264	-1.09776	-1.17422	-1.22175	-0.308472	-1.18907	-0.501514	-1.08501	-0.452459	-0.348615	0.703916	-0.753708	-0.27347	0.446712	-1.36762	-0.909055	-0.896822
RF_231	Cinnamic acid, 4-hydroxy-, trans-_Peel_ID41021_GCMSTOF_polarmetabolites	peel	156	-0.610856	2.40002	0.373582	3.12294	-0.757868	0.782837	1.71446	2.10371	1.83379	0.140103	2.01381	-0.44364	-0.0484895	-0.452589	1.5891	-0.38203	0.288247	-0.505218	-2.11322	-0.0995266	-1.78873	-1.47896	-2.31134	-2.01288	-2.09114	-0.347616	-1.38298	-1.44689	-0.422771	-1.41577	0.466516	-1.91669	-1.48383	0.199629	1	-1.9284	-1.96686	1.47285	1.4179	0.760943	1.13478	0.483415	1.72184	0.977762	0.976938	1.97788
RF_181	Naphthalene, 1,2,3,4-tetrahydro-1,1,6-trimethyl- C13H18_Flesh_ID36234_SPME GCMS_volatiles	flesh	157	0.876053	0.182788	-0.152437	0.257961	0.358052	-0.784267	0.42493	1.74594	2.00976	0.0229087	1.97455	0.916936	0.332782	0.933385	-0.648386	-0.823338	-0.872656	0.118236	-0.409619	-0.0498734	0.134004	-0.389177	-1.15681	-1.07945	-0.911742	0.564968	-1.04609	-0.808802	-1.17223	-0.442143	-1.00133	-0.964947	-1.45154	-1.13575	-0.670658	-0.630064	-0.829646	0.769876	1.01457	-0.234878	0.918067	-0.366326	-0.608484	0.124343	0.696099	-0.394498
RF_270	2-Methyl-2-buten-1-ol acetate, (E)- KI=916 C7H12O2_Flesh_ID36363_SPME GCMS_volatiles	flesh	158	1.05315	0.195114	-0.330317	-0.503237	0.0331185	-0.512822	0.689692	-0.43502	-0.58406	0.0660533	3.04781	0.0230048	-0.179046	2.85809	-0.195723	-0.00894464	-0.22398	2.16073	-0.298568	-0.719311	2.35472	0.194422	-0.342717	-0.508152	-0.352963	-0.370985	-0.728045	-0.653161	-0.298561	-0.682776	-0.71568	-0.903528	-0.817451	-0.982394	-0.685796	-0.502603	-0.668191	4.64121	-0.62831	2.81255	-0.792866	0.901917	2.0333	-0.910275	-0.75452	4.35979
RF_223	Glyceric acid_Flesh_ID24391_GCMSTOF_polarmetabolites	flesh	159	-0.991441	-0.165647	1.22449	-1.96209	-0.561262	-0.179752	0.467121	1.3081	-0.0134229	-0.753154	-0.351362	1.26296	0.750829	-0.0171908	0.470258	-1.98775	1.64031	-0.0580482	-0.616336	-1.4925	-2.35231	-1.47734	2.10657	0.415648	-0.115642	-1.27133	1.02481	1.29342	1.55963	-0.173564	1.6891	1.28823	2.67535	0.0067644	-0.271542	-1.42677	-0.315664	1.63564	1.84014	0.951366	2.79777	-0.317243	0.222331	2.02014	2.29642	0.257916
RF_124	Pentadecane, n-_Flesh_ID25728_GCMSTOF_polarmetabolites	flesh	160	-0.127722	-0.175786	-0.110756	0.138458	0.0784565	0.33569	0.233858	0.143452	-0.161727	0.0606041	0.180793	0.17308	0.0850347	0.273693	0.241172	0.0840754	-0.0802548	0.16368	-0.223392	0.0455333	0.0176746	-0.0310267	-0.178248	-0.17284	-0.082	0.0642818	-0.225292	-0.0289179	-0.148859	-0.0462408	-0.198866	-0.0809141	0.0301467	0.0697321	-0.0676234	-0.186533	-0.0472388	0.178597	0.0714921	0.0791992	-0.15139	-0.0764649	0.184003	0.0947054	-0.079945	-0.10689
RF_354	Pentanal C5H10O_Flesh_ID36207_SPME GCMS_volatiles	flesh	161	-1.03807	1.07261	-0.0959887	0.029363	-0.283967	-0.615061	-0.90714	1.66889	0.356894	0.0672953	-0.850527	-0.192802	-1.67054	-1.11099	-0.488157	1.21903	0.0678884	-0.830795	-0.385309	-0.239066	-1.82323	-0.405428	-0.313366	-0.421771	0.179972	-0.688993	0.278414	-0.378875	0.933243	-0.0977796	-1.35879	0.0389793	-0.483608	-1.01936	-1.37203	-0.4664	-0.726096	-0.109223	-0.219329	0.897602	0.157642	0.535134	0.132027	-0.00523088	-0.0260146	-1.1373
RF_269	S-Methyl 3-methylbutanethioate C6H12OS_Flesh_ID36387_SPME GCMS_volatiles	flesh	162	1.37082	0.582771	-0.614132	-0.912751	-0.242469	-0.099202	-0.055391	0.201022	-1.43461	0.296823	2.23508	-0.70758	-0.0802879	1.4975	1.17443	0.276433	-0.266461	0.0833554	-1.03013	-1.65951	2.76609	-1.28573	-1.15958	-1.78238	-1.11571	0.634902	-1.1587	-1.25441	-1.45737	-1.37021	-1.78721	-1.04535	-1.69145	-1.62891	-1.67817	-1.61915	-0.97493	1.92995	1.05749	1.30948	-1.11862	-0.657773	0.704605	-1.79337	-1.6439	0.986917
RF_418	Octacosane, n-_Peel_ID45106_GCMSTOF_polarmetabolites	peel	163	-0.150258	0.0629175	0.145401	0.105762	-0.258962	-0.310527	-0.2653	-0.152549	-0.00813761	-0.354303	-0.184803	-0.172186	-0.0453012	-0.373344	-0.195259	-0.121901	-0.337583	-0.21451	-0.165521	0.0167186	0.0236893	-0.285056	-0.0276323	-0.0861354	-0.240388	0.0685061	-0.0868623	-0.336142	0.00660402	-0.0888189	0.190689	0.0396969	-0.051683	0.120372	0.161566	0.269486	-0.00585703	-0.0270422	0.17605	-0.0522403	-0.0951196	0.0613162	-0.0542227	0.163877	-0.3034	0.0718068
RF_345	Glutamic acid_Flesh_ID22660_1HNMR_polarmetabolites	flesh	164	0.251886	0.452932	-1.22435	-0.171809	-0.190728	-0.0910271	-0.373408	0.202547	0.176356	0.110945	1.61541	0.205345	0.0754516	1.93387	-0.485006	0.610765	-1.04641	2.06617	0.0711068	-0.408028	0.262607	0.978777	-2.27974	-0.264537	-0.21098	-1.18794	-0.258054	-0.858673	-1.44271	-0.135572	-1.08394	-0.396847	1.32918	-0.824747	-0.53275	0.133749	0.50521	1.77591	0.535192	0.817712	0.965809	0.643284	-1.2548	0.764085	1.57153	0.478711
RF_044	Malic acid_Peel_ID33361_1HNMR_polarmetabolites	peel	165	-0.256871	0.045657	-0.571676	1.59118	-0.800836	-0.255134	-0.976598	0.244942	-0.265687	0.836625	-0.317722	-0.459695	-1.0566	0.418926	-0.520278	-1.09944	-0.261201	-0.0777975	-1.73061	-0.0531359	2.89812	-0.772898	-0.69631	0.596359	1.81539	-0.869061	2.23881	0.636704	0.605506	1.63218	2.48632	2.70766	2.17785	2.35712	0.812605	2.13536	1.17907	0.142896	1.24124	1.32941	1.50213	-0.990975	-1.63933	1.28879	2.07188	-0.600985
RF_059	Gentiobiose_Flesh_ID34334_GCMSTOF_polarmetabolites	flesh	166	-0.334175	-2.85478	-0.36454	3.48e-05	0.137775	0.83397	2.86648	0.373793	1.53791	2.31537	0.413447	0.145424	0.451031	1.81622	0.560439	0.416789	1.30228	0.0952465	-0.346755	-0.308293	-0.433112	0.0923752	0.28748	-4.07681	-0.35196	-0.140244	-0.108308	-0.397547	-2.17175	0.392476	-2.51782	-0.0266187	-0.0881543	0.284669	0.0778221	-0.487019	-0.455758	-0.00405109	-0.193689	-0.255371	-0.160746	-0.747635	0.488681	0.0756287	-1.58832	-0.0487704
RF_090	2-Amino-3-hydroxypyridine C5H6N2O_Flesh_ID36375_SPME GCMS_volatiles	flesh	167	2.41367	1.03626	-0.345389	0.722573	-0.273387	0.137186	1.07999	1.82281	0.0743449	-0.0776717	-0.0844115	-0.10235	-0.668249	1.13012	-0.100292	-0.877827	-0.989559	0.402051	-0.561343	-0.701946	1.17977	-0.61277	-0.763406	-1.00029	-0.00665539	-0.272608	-0.723831	-0.824318	-0.873789	-0.0240242	-1.03011	-0.207268	-0.541221	-1.08293	-1.08246	-0.483963	-0.0167924	-0.324355	-0.483967	-0.366928	-0.672715	-0.615302	0.0180811	-0.564817	-0.597244	0.492751
RF_547	Choline_Peel_ID33373_1HNMR_polarmetabolites	peel	168	-0.192193	0.1766	-0.129021	-0.213303	-0.114794	0.40909	-0.254247	0.241085	-0.0178104	0.182908	0.213929	0.418976	0.440314	0.304984	-0.091306	0.0347363	0.175614	0.459986	-0.148512	-0.382343	-0.85512	-0.142698	-0.400716	0.26415	0.138333	0.137461	-0.137395	-0.240629	-0.0140381	-0.197334	0.0276368	-0.116442	-0.0772983	0.344427	-0.208844	-0.182246	-0.331231	0.0129857	0.0399345	0.174005	0.0907571	0.43283	0.267358	0.210702	0.221043	-0.346184
RF_539	Trehalose_Flesh_ID22650_1HNMR_polarmetabolites	flesh	169	-0.728804	0.494543	0.038285	-0.31695	-1.24932	-0.751616	-0.314578	-0.718336	0.0761907	-0.950063	-0.383762	1.26961	0.64246	0.471653	0.838449	0.869402	0.481261	0.648473	-0.193801	-0.288006	0.156842	-0.105874	-0.702622	0.835771	0.427306	0.306266	0.708439	0.927262	0.317431	-0.434626	0.0232139	-0.389933	-0.495233	0.161386	0.213036	1.24517	0.525594	-0.119098	0.896407	0.00468862	0.186009	-0.405093	-0.054676	-0.25501	1.13924	0.120279
RF_190	Dihydroactinidiolide C11H16O2_Flesh_ID36249_SPME GCMS_volatiles	flesh	170	1.13605	0.196641	-0.378853	-0.56244	-0.846375	-0.864115	0.058235	1.79608	1.97607	-0.180916	2.51058	2.6358	2.69636	2.76049	-1.10851	0.142591	-0.941513	2.35405	-0.937341	-0.0955243	0.022676	0.0938591	-0.987999	-0.92097	-0.37429	0.961966	-0.901389	-0.641878	-0.891554	-0.910776	-1.12038	-1.15823	-0.90694	-1.14608	-1.34649	-0.918388	-0.832521	1.96846	1.98937	-0.227892	2.19894	-0.448244	-0.0764463	1.38998	2.18137	-0.6725
RF_502	Naphthalene, 1,2-dihydro-1,1,6-trimethyl- C13H16_Flesh_ID36243_SPME GCMS_volatiles	flesh	171	0.490848	-0.351617	1.16685	-0.827073	0.32428	0.383373	0.934246	0.417213	1.25423	0.98127	-0.308605	0.628838	0.254056	0.190821	-1.12229	0.892591	-0.420054	-0.483908	-0.757011	-0.285495	0.941476	-0.752221	-1.4286	-0.979315	-0.226986	-0.984933	-1.10899	-0.509692	-0.288619	-0.830705	-1.21104	-1.16875	-1.11193	-0.488274	-0.862918	-0.649579	-1.15438	-0.07907	-0.46238	0.114242	-0.612485	0.77274	0.076688	-0.655167	-0.130274	-0.438471
RF_091	1,2-Propanediol, diacetate C7H12O4_Flesh_ID36409_SPME GCMS_volatiles	flesh	172	2.56717	-0.147802	-0.561646	-0.543227	-0.695585	0.238504	1.38709	1.67276	0.525228	0.334207	1.69879	-0.192431	-0.0613032	2.04982	0.591993	-0.525684	-0.151424	0.852875	-0.65093	-0.335642	-0.0532958	-0.262741	-0.621527	-0.968687	-0.886612	-0.556252	-0.760186	-1.08615	-0.679967	-0.81131	-0.729241	-0.755019	-0.508695	-1.19616	-0.655449	-0.696054	-0.398755	-0.577473	-0.994404	1.13799	-0.22084	1.39836	1.63989	-1.15223	-0.461197	0.748449
RF_255	Glutamic acid_Flesh_ID26019_GCMSTOF_polarmetabolites	flesh	173	-0.694882	-0.488623	-1.74787	-1.73698	-0.871285	0.00182773	0.497807	0.0274368	1.62231	1.17296	0.788249	2.34682	1.28964	1.74307	-0.00816985	-0.262543	0.671419	2.31332	-3.58681	-0.946304	-2.47404	-0.905155	-5.10247	-0.338754	0.618551	-0.0352965	-1.84103	0.301294	-0.927865	-0.920565	0.568362	-0.863968	-0.878605	-0.18424	0.833351	-1.62445	0.226053	0.103329	1.09905	1.13347	1.9592	-0.25588	-0.0224654	2.14846	2.33175	0.904279
RF_031	unkD1.52_Flesh_ID22682_1HNMR_polarmetabolites	flesh	174	1.26927	0.754664	0.0599971	0.917972	0.439161	0.152804	0.773615	0.690768	0.932988	0.549507	0.686958	-0.0344899	-0.918997	-0.671893	-1.0953	-0.492779	-1.87924	-0.907286	0.0910173	-0.860868	-0.320727	0.592939	-1.59142	-0.659005	0.0864508	0.621805	-0.0629786	-0.191555	-0.156736	0.584097	0.756333	0.580695	0.701791	-0.0228817	0.267325	-0.660263	0.232467	0.363736	-0.422567	0.453627	-0.00434022	-1.38938	-1.23554	0.555203	0.442284	-0.0775746
RF_586	2,6-Nonadienal, (E,Z)- C9H14O_Flesh_ID36436_SPME GCMS_volatiles	flesh	175	-0.729117	0.328855	-0.601328	0.373821	0.0336382	-0.670966	-0.630892	-0.821708	-0.511826	-0.446444	-0.165159	0.171484	-0.270564	-1.09466	-0.528005	-0.927749	-0.866783	-0.631943	0.930265	0.42227	1.35647	1.53199	-0.280069	0.279196	0.763235	0.280871	2.08303	0.949908	1.0287	0.213217	-0.333169	1.96862	1.82179	0.855471	-0.0429836	0.553257	-0.489562	-0.404105	-0.560871	-0.648983	-0.447926	-0.851313	-1.08954	-1.09438	-0.853992	-0.317389
RF_128	Threonine_Flesh_ID24129_GCMSTOF_polarmetabolites	flesh	176	1.21943	1.10476	-0.215909	0.32813	1.26282	1.80664	1.48814	-0.129072	1.87586	2.04505	0.673176	1.39468	0.502234	-0.177189	-0.0974423	-0.125985	0.043122	0.397074	-2.4334	0.0623856	-1.67656	-0.96244	-3.65731	0.847841	-0.596408	-0.0753215	-0.869603	-0.287082	-0.473583	-1.83542	0.173009	-0.603746	-0.15494	-0.805378	-0.773935	-2.50674	-0.983359	1.38504	0.558506	0.929942	1.48002	-1.35608	-1.36681	1.67122	1.19959	0.869067
RF_185	Quinoline, 8-nitro- C9H6N2O2_Flesh_ID36294_SPME GCMS_volatiles	flesh	177	0.874654	0.404973	0.0541518	-0.359365	1.26091	0.242028	0.383076	0.945915	2.13889	0.272216	1.55102	0.943677	0.9855	1.04034	-1.67043	-0.13414	-1.29427	0.271797	-0.895409	-0.265137	-0.386287	-0.973914	-1.6411	-1.42646	-1.11519	0.00428532	-1.80355	-1.32235	-1.77457	-0.819801	-1.02349	-1.85093	-1.50276	-0.788825	-1.18032	-0.237089	-1.13272	0.174244	0.439886	0.0938541	0.791857	-1.22239	-0.94768	-0.333081	0.193445	-0.494273
RF_463	Asparagine_Peel_ID33363_1HNMR_polarmetabolites	peel	178	0.987783	-0.200084	0.896056	0.837237	-0.12135	0.983199	-0.29197	-0.283873	0.225699	-1.02448	1.05854	-1.36407	-1.30086	-1.78127	-1.43214	-0.0010341	-0.980969	-1.075	-0.254199	0.950449	-0.721071	-0.227896	-1.08464	1.33811	0.27563	1.21056	0.874925	0.568188	0.64063	0.364955	0.605721	0.0363882	0.216068	1.14153	-0.814115	0.601175	0.540918	0.2085	-0.437304	-0.628056	0.692953	0.536257	-0.0788994	0.643911	0.474516	-0.49811
RF_585	2,6-Nonadienal, (E,E)- C9H14O_Flesh_ID36325_SPME GCMS_volatiles	flesh	179	0.0362601	-0.189304	-0.550416	-0.212619	0.0253178	-0.595635	-0.264893	-0.557821	-0.338976	-0.378831	0.184822	-0.630397	-0.629244	-0.0942955	-1.06809	-0.777467	-0.593855	-0.199916	1.79903	0.485846	1.84973	2.03173	-0.652019	0.421035	0.571051	0.414113	2.68665	1.24786	1.27487	-0.333342	-0.69447	2.62199	2.53554	1.2914	-0.922793	0.846209	-0.92977	-0.423632	-0.684581	-0.588276	-0.778362	-0.356252	-0.816344	-1.13219	-0.686108	-0.198481
RF_012	unkM5.92_Flesh_ID22679_1HNMR_polarmetabolites	flesh	180	0.544871	-0.727977	-1.48359	-4.23643	0.403849	-0.720641	-1.01709	0.383689	-2.95397	-1.72174	1.58588	0.325185	0.811934	0.266416	-0.176478	0.616663	-0.377786	0.620365	-0.169236	-0.384002	1.06457	0.262099	-7.41682	0.282667	0.183563	0.484416	0.410477	-0.303118	0.278508	-0.0677482	0.333028	-0.197795	-0.071134	0.26687	0.771346	0.139358	-0.0226172	0.261302	0.140958	-0.121227	0.334874	0.616121	-0.128246	-0.245282	0.156023	-0.225018
RF_192	2,2,6╬▓,7-Tetramethylbicyclo[4.3.0]nona-1(9),7-dien-5-ol C13H20O_Flesh_ID36478_SPME GCMS_volatiles	flesh	181	0.988429	-0.574304	0.123596	0.0347799	0.404954	-0.35523	0.134651	0.41062	0.00205499	-0.244777	1.12928	0.215775	0.300571	0.184766	-2.19143	-1.77827	-2.10073	0.104912	-1.70328	0.268755	0.443989	0.674344	-2.84554	-1.92057	-2.23431	-0.102661	-2.31175	-1.3014	-2.14304	-1.99762	-1.53737	-2.07836	-2.20568	-1.8474	-1.66102	-1.54927	-1.13695	0.68965	0.255756	-1.08187	0.471015	-1.95018	-1.60294	-0.00628666	0.663274	-0.408956
RF_426	Uric acid_Peel_ID42122_GCMSTOF_polarmetabolites	peel	182	0.0894373	1	1	-2.80163	-3.62613	-0.597288	-2.38509	1.54902	-1.42217	-0.259935	-1.04181	0.536902	1	-0.0314249	-0.585522	1	0.149338	-1.41947	1	2.14663	-0.168786	2.30125	1	-0.0947235	1	0.313409	1	1	1	1	1	1	-0.216982	1	1	1	0.306815	1.4142	-0.055098	1	1	1	1	1	1	0.968791
RF_017	%dw_Flesh_ID39234_Global quality measurement_	flesh	183	-0.169791	-0.821318	-1.07572	-1.16221	0.171193	0.161794	0.135237	-0.138833	0.0333485	0.539633	-0.24706	0.39772	0.346912	0.345195	-0.141029	-0.0341497	0.144763	0.259213	-1.10771	-0.672106	-1.06517	-1.25653	-2.57564	0.0393718	0.0333485	-0.0677256	-0.359109	0.343478	0.00906983	0.161794	0.0413755	-0.112679	-0.45717	0.0313366	0.321009	-0.403764	0.200971	-0.228605	0.396047	0.202817	0.108319	-0.13664	-0.576721	0.329681	0.303549	0.0573323
RF_092	1,3-Propanediol, diacetate C7H12O4_Flesh_ID36221_SPME GCMS_volatiles	flesh	184	2.65451	0.298893	-0.144484	0.579702	0.671794	1.26954	1.35656	2.02402	0.947171	0.791376	0.917741	-0.936608	-1.09586	0.312609	0.523254	-1.72576	-0.445505	0.258738	-0.659322	-1.19772	0.992172	-0.562955	-1.15035	-1.22965	-1.00078	-0.161155	-0.390608	-0.655315	-0.649019	-0.187023	-0.891026	-0.498253	-0.599088	-1.02747	-1.64792	-0.733487	-0.408902	0.818629	-0.712597	1.30159	-0.342341	-0.013249	0.379388	-0.799048	-1.11306	1.18626
RF_412	Fructose_Flesh_ID22646_1HNMR_polarmetabolites	flesh	185	0.229007	0.689005	0.605114	0.884889	-0.358968	-0.290472	0.274295	0.0582314	-0.165052	0.0292941	0.0359906	-0.203012	-0.157058	-0.210857	0.0881845	-0.380305	-0.176081	-0.265788	0.624566	0.731385	0.349672	1.34601	1.13597	0.430537	-0.224269	0.222136	0.250194	-0.0858535	0.680531	-0.0723896	-0.123153	0.110352	0.189065	-0.128747	-0.44668	0.0358878	-0.183499	0.587798	-0.185763	-0.065188	-0.10087	0.273163	0.641627	-0.227989	-0.342888	0.173815
RF_435	Co_Flesh_ID39246_ICPMS_micronutrients	flesh	186	0.523298	0.903816	1.40915	0.583322	0.269448	0.34863	0.308271	0.463188	0.446965	-0.28101	0.104101	0.294633	-0.126783	-0.281795	-0.380011	-0.294928	-0.471806	-0.19925	-0.843678	0.455994	-0.761219	-0.291242	-0.31719	-0.205537	0.267665	-1.03345	-0.631423	0.0205389	-0.176534	-0.176286	-0.24934	-0.071653	-0.0900967	0.276958	-0.0329653	0.183857	-0.148196	0.535449	0.0160413	-0.0981905	0.0572578	0.376961	0.354329	-0.52675	-0.636116	-0.217157
RF_349	3-Methyl-1-butanol KI=741 C5H12O_Flesh_ID36302_SPME GCMS_volatiles	flesh	187	0.0706589	-0.191429	-0.607431	-0.646202	0.0638422	0.776672	-0.300753	0.0362597	-0.255213	-0.0215267	1.18173	-0.0421395	0.319705	2.03954	0.285671	-1.28094	-0.851071	2.10993	-0.475983	-0.102672	-1.31884	1.61588	-1.62664	-0.180421	-0.688153	-0.28479	-2.11083	-0.75744	-0.72121	-1.85887	-0.854557	-1.31959	-1.93741	-1.79945	-1.35112	-1.64047	-1.66713	-0.296381	-0.136721	-0.212851	-0.144442	2.74642	0.682089	-1.25974	-0.487243	-0.199628
RF_087	Threonic acid_Flesh_ID26256_GCMSTOF_polarmetabolites	flesh	188	1.0682	0.100216	3.02854	1.51919	0.015524	-0.14992	4.18273	1.19082	1.7219	2.19103	0.858384	-0.26916	-0.553883	1.2774	-0.257096	-0.895216	0.0426336	0.426298	-0.287614	1.01569	2.52726	-0.487937	0.158574	-0.484749	-0.648585	0.0921664	-2.1623	-0.0547849	-0.0677852	-0.246605	-0.754215	-1.59867	-0.09125	-0.938229	-0.204451	-2.98585	-1.76335	1.05679	0.458625	-0.0465724	0.397386	-1.30315	-1.16501	0.957351	0.573687	-0.279184
RF_002	Glutamic acid_Peel_ID36715_GCMSTOF_polarmetabolites	peel	189	-0.471818	-1.14363	-0.522197	-1.27728	-0.92518	-1.56301	-0.655198	0.483396	-0.586507	-0.00476474	1.40211	-2.07826	-0.663202	0.0939734	-1.56655	0.152115	-0.132243	-0.925507	-2.48341	-0.498833	-2.83544	-0.673833	-4.38266	0.818347	0.83714	0.282317	0.0654446	0.217068	0.694663	0.508923	0.509283	0.937243	-0.0276349	-0.93218	-0.823238	-0.0535878	1.23724	0.196323	0.302555	-0.190417	-0.0614512	0.711614	1.01326	-0.172133	-0.0434045	0.388872
RF_310	Terpinolene KI=1089 C10H16_Flesh_ID36344_SPME GCMS_volatiles	flesh	190	-0.0947987	-0.358302	-0.544517	-0.748637	-1.26169	-0.242016	-0.557587	-1.00842	-1.10706	-0.759544	1.23298	1.23704	1.57553	1.96624	-0.742246	-0.58917	-0.913132	1.32414	-0.39851	-0.372275	0.471586	0.809342	-1.49022	-1.3972	-0.569905	0.982561	0.641089	-0.431936	-1.12693	-0.538425	-0.879333	0.550332	0.446949	-0.613198	-1.04005	-0.524597	-0.737299	1.26519	1.33473	0.304286	1.28667	-0.534036	-0.144638	0.51519	1.45944	-0.096686
RF_250	Dimethyl trisulfide C2H6S3_Flesh_ID36353_SPME GCMS_volatiles	flesh	191	0.0781395	-0.520092	-0.777882	-1.1677	-1.00548	-0.361141	0.127357	0.331224	0.0724128	-0.334162	-0.50594	0.111527	-0.052472	0.848648	-0.161877	0.634717	-0.097313	-0.378459	-1.11741	-0.697504	-1.26466	-0.41387	-0.635669	-0.222397	-0.650875	-0.974014	-1.29891	-0.724971	0.0471835	-0.848695	0.552942	-1.00328	-0.711665	0.143973	-0.890294	-0.615391	-0.286623	-0.362322	0.820168	-0.124281	0.367107	0.719217	0.365245	-0.0901117	0.75523	-0.0922057
RF_110	1,3-Diamino-2-propanol C3H10N2O_Flesh_ID36226_SPME GCMS_volatiles	flesh	192	1.72567	2.08352	0.34635	-0.194852	-0.275493	0.245196	1.2665	1.53707	0.335817	0.669216	-0.480514	-0.837158	-0.672351	2.03497	-0.400776	-0.968134	-0.809013	2.80189	-0.214908	0.488167	-0.126185	2.87915	0.205323	-0.720114	0.056261	0.209712	-1.09734	-0.0902093	-0.408545	-0.790745	-0.845874	-0.434038	-0.910995	-0.822371	-0.419812	-0.792735	-0.946981	-0.610893	0.24856	-0.783569	-0.766075	-0.597651	-0.11226	-1.04833	-0.574598	-0.726098
RF_081	3-Phenyl-1-propanol, acetate C11H14O2_Flesh_ID36434_SPME GCMS_volatiles	flesh	193	0.902134	-0.796599	-0.960462	-0.339202	-0.669545	-0.924303	0.992327	1.02455	0.0458574	0.0144145	-0.261744	-0.0382844	-0.37777	2.54079	0.357884	0.532443	0.28508	0.827201	0.495162	-0.401455	3.80001	-0.529225	-1.01624	-0.966028	-0.0720399	-0.720591	-0.123257	-0.596813	-0.726095	-0.189254	-0.895228	0.612053	0.581321	0.140181	-0.970121	-0.473341	-0.784945	-0.0402842	-0.454313	0.609664	-1.18087	-0.757287	-0.474956	-1.22831	-1.14258	0.330897
RF_184	Phenol, 2-(2-pentyn-4-yl)-4-methyl- C12H14O_Flesh_ID36222_SPME GCMS_volatiles	flesh	194	0.324331	-0.308209	0.156649	0.0391201	0.617114	-0.220398	-0.141376	0.998205	1.5817	-0.804713	1.39425	0.924739	0.999343	1.31201	-1.3103	-0.464653	-1.60298	0.377466	-0.710526	-0.124944	0.586416	-0.167183	-2.15262	-1.55969	-1.35429	-0.00267225	-1.53327	-1.22999	-2.06122	-0.759741	-1.50992	-1.06386	-1.39894	-1.1878	-1.24827	-0.460523	-1.59375	0.452871	0.695102	-0.556741	0.334546	-1.41275	-1.53683	-0.201315	0.396914	-0.212972
RF_564	3,5-Octadien-2-one C8H12O2_Flesh_ID36386_SPME GCMS_volatiles	flesh	195	-0.325672	-0.44233	-0.521868	-0.672427	-0.901644	-0.735666	-0.471071	-0.627198	-0.917896	-0.343213	0.214828	0.0892166	-0.390265	-0.337799	0.065506	1.71549	-0.0804534	-0.529619	-0.0295595	0.476066	0.395955	2.03869	0.879596	-0.342526	0.327209	-0.0655212	-0.0835249	-0.346386	0.984742	-0.23509	-0.712291	-0.0744952	0.224552	-0.322008	-0.668515	0.262726	-0.374171	-0.391669	-0.806457	-0.0528153	-0.281088	1.99612	-0.0135986	-0.960809	-0.69666	-0.169448
RF_336	Acetic acid, 2-phenylethyl ester C10H12O2_Flesh_ID36410_SPME GCMS_volatiles	flesh	196	0.134095	-0.279759	-0.844075	-0.012989	0.3266	-0.328561	1.51147	-0.172671	0.907128	-0.47968	0.323769	-0.16698	-0.318479	2.65934	0.921095	-0.195254	-1.82939	0.687448	-0.154746	-0.216215	1.52234	0.246637	-1.3462	-1.11011	-0.60341	-0.34834	-0.524602	-0.756718	-1.16312	-0.792652	-0.750188	-1.01486	-0.789491	-0.952215	-0.952742	-1.23848	-0.403136	0.604785	-0.313457	1.53949	-0.709768	1.00777	-0.283878	-1.0817	-0.986821	0.856264
RF_419	Tetradecanoic acid_Peel_ID40017_GCMSTOF_polarmetabolites	peel	197	0.165224	-0.23513	-0.0489792	0.182983	-0.281723	-0.158498	-0.276272	0.0423935	-0.00151342	-0.436565	-0.250568	-0.251443	-0.270244	-0.33258	-0.428117	-0.136204	-0.215146	-0.304734	-0.109724	0.0139063	0.000251971	-0.402976	0.165571	-0.160315	-0.151216	0.00348298	0.0596847	-0.150884	-0.0427742	0.000644325	0.10334	0.163056	0.0219944	0.217492	0.100338	0.213353	-0.144838	0.0144996	0.298263	-0.0522828	0.0215183	-0.10211	-0.21946	0.169386	-0.190565	-0.291609
RF_469	Glutamine_Peel_ID33367_1HNMR_polarmetabolites	peel	198	1.76816	-0.629355	1.25727	0.53541	-0.225791	1.56851	-0.194746	-0.690631	0.331575	-2.40759	0.983832	-3.81871	-2.96919	-3.26942	-3.1965	0.0745306	-1.62424	-4.66468	-0.446929	1.77774	-0.483872	0.00392872	-1.45076	1.54497	0.57011	1.17548	0.192963	0.699296	0.997344	0.839022	0.566093	-0.108205	-0.491269	0.22777	-1.31851	0.676043	1.1509	-0.312314	-1.29935	-1.7815	0.255835	1.21542	0.242245	0.374579	0.0172694	-0.202388
RF_251	TSS_Flesh_ID39232_Global quality measurement_	flesh	199	-0.118318	-0.686387	-1.29137	-1.44632	0.0206584	0.289122	0.0397372	-0.0377096	0.0773505	0.914908	-0.312702	0.465117	0.338697	0.387058	-0.0776027	0.0958919	0.13246	0.255366	-1.01377	-0.770427	-0.858203	-1.29137	-2.41512	0.0958919	0.371069	0.0586334	-0.335531	0.640756	-0.267822	-0.0978556	0.305786	-0.335531	-0.358626	-0.0776027	0.525416	0.23827	0.114261	-0.138995	0.0958919	0.150494	0.221024	-0.223939	-0.828509	0.0773505	0.305786	0.255366
RF_470	Threonine_Peel_ID34825_GCMSTOF_polarmetabolites	peel	200	1.50096	-1.7254	-0.00749394	0.275367	-0.200004	-0.00150638	-0.400162	-0.84312	0.749482	-2.03299	1.45152	-3.64543	-3.2117	-4.65365	-3.96329	0.458319	-1.01044	-4.90464	-2.3223	1.57864	-4.04568	-1.61153	-3.9293	2.81366	0.557368	0.808729	-0.090367	0.920696	1.56742	0.886761	2.08022	0.0900642	0.534348	0.280524	-0.883726	1.4681	0.855684	-0.25246	-1.48902	-1.11899	0.253892	1.17784	0.913857	0.438284	0.441607	-0.221113
RF_243	pH_Flesh_ID39233_Global quality measurement_	flesh	201	-0.00830998	-0.0866925	-0.398631	-0.650131	-0.0183591	-0.135973	-0.0659431	0.0862821	-0.0556495	0.0894645	-0.025087	0.274485	0.11474	0.376061	-0.114702	-0.00830998	0.0182402	0.325926	-0.435619	-0.516054	-0.439771	-0.118231	-0.326673	-0.157476	0.021534	0.00168822	-0.118231	-0.0522302	-0.118231	-0.143115	-0.00497162	-0.175575	-0.0420077	0.0541734	0.233528	0.0574079	-0.00163889	-0.035222	0.00168822	-0.035222	0.209737	0.411493	0.339981	0.236482	0.291782	0.117877
RF_484	Octadecane, n-_Peel_ID39510_GCMSTOF_polarmetabolites	peel	202	0.144594	0.0774174	0.182185	0.109111	-0.123837	-0.206408	-0.211016	-0.143276	-0.00327989	-0.277408	-0.0622911	-0.335991	-0.197787	-0.282364	-0.233701	-0.0416566	-0.229172	-0.356116	-0.00146542	-0.0564592	-0.17899	-0.177753	0.00406027	-0.205029	-0.219084	-0.0500569	-0.0329666	-0.150087	0.137939	-0.110493	0.203438	-0.0469233	-0.05547	0.17284	0.221908	0.256944	-0.228522	0.00294411	0.283427	-0.0539986	-0.0117309	0.0819891	0.0438026	0.1813	-0.198137	-0.0356382
RF_008	Citric acid_Peel_ID39546_GCMSTOF_polarmetabolites	peel	203	1.07102	-0.050094	-1.23049	0.520124	-0.381884	1.87238	0.59508	1.27153	1.27413	0.846344	-0.0468863	0.7335	0.150601	1.01526	-0.551606	-0.591075	-0.738682	1.09782	-2.24483	0.529286	-1.57044	-1.97976	-5.36099	-0.952827	-1.52652	-0.595889	-0.872344	0.875837	-0.9818	-0.972665	-0.516299	-3.33221	-3.23055	-0.357084	-0.0306026	-1.84804	-1.2268	-0.643522	1.26247	0.529502	0.684846	-0.188471	-0.484945	1.0734	1.19097	-0.429754
RF_599	Phenol, 3-methyl-5-(1-methylethyl)-, methylcarbamate C12H17NO2_Flesh_ID36408_SPME GCMS_volatiles	flesh	204	-0.501385	-0.698898	-0.0401047	-0.380526	-0.27048	-0.448369	-0.725665	-0.710862	-0.924537	-0.404136	-0.296461	-0.320262	-0.53409	-0.664485	-0.318118	-1.07895	-0.0810025	-0.0888082	0.0789964	-0.568011	-0.559706	-0.60879	-0.732199	0.480145	0.675615	0.068014	-0.202616	0.625957	0.171667	0.672398	0.344641	0.21359	-0.708452	-0.41371	-0.140026	0.362217	0.561148	-0.478139	-0.902278	0.500745	-0.333552	-0.421047	-0.300672	-0.31201	0.0903663	0.159051
RF_145	Saccharic acid_Peel_ID41528_GCMSTOF_polarmetabolites	peel	205	1	1	1	1	-1.38701	1.18381	1	1	1	1	-0.245945	0.275704	1	1	1	1	-0.181278	1	1	1	1	-0.937245	-1.18062	-0.195165	0.0358023	-0.380642	-0.312818	-0.0137444	-0.596222	-1.08714	0.225423	-0.940176	-0.562977	-0.619303	-0.219881	0.0444771	0.230521	-0.0793756	0.0169628	0.559109	1	-0.094079	0.181558	0.159831	-0.0180858	0.226899
RF_361	Serine_Peel_ID37075_GCMSTOF_polarmetabolites	peel	206	2.54709	1	-0.730905	-0.0935914	1	1	1	1	0.498636	1	-0.359043	1	1	1	1	1	1	1	-0.343435	2.4514	1	1	1	1.65053	1	1.12038	1	-0.812821	0.674669	-0.965481	2.21966	-0.243262	0.676193	-0.324271	-1.07209	2.74534	-0.346075	0.106724	-0.233439	0.0561203	0.38141	0.846681	-0.147257	-0.458984	-0.61948	-0.503972
RF_221	GABA_Peel_ID36707_GCMSTOF_polarmetabolites	peel	207	1.14362	-1.68563	-0.733181	-1.88296	-1.44408	0.62256	-1.12859	-0.0793596	-0.312784	-1.98643	2.05289	-0.104243	-1.60935	-0.602155	-1.86277	0.621376	0.576474	-0.598841	-2.69275	0.90575	-2.79518	-1.02227	-1.41718	1.20902	-0.645716	0.812009	-0.0922512	1.54476	0.823317	-0.0359118	2.40677	-0.0611489	0.762505	0.624407	-0.774928	2.19392	0.357694	0.78909	-0.437587	0.704897	2.23421	2.57332	2.39345	1.36377	1.53474	0.312709
RF_253	Aspartic acid_Flesh_ID25051_GCMSTOF_polarmetabolites	flesh	208	-0.559802	-1.57054	-2.88568	-0.695056	-1.0674	-0.0412379	0.127271	-1.31133	0.0103249	0.841639	0.475475	1.5158	1.12129	0.897175	0.889487	0.476341	0.226389	0.281789	-2.63575	0.676348	1.05983	-2.05221	-4.69448	-0.442783	0.0856764	0.121441	-1.51847	0.269733	-0.688868	-2.54449	0.382264	-0.836549	-0.976496	-0.831037	0.0512791	-2.53094	-1.61129	-0.271502	1.13088	0.838087	1.36351	-0.704597	0.114407	1.87441	1.21053	1.426
RF_111	Propanoic acid, 2-methyl-, ethyl ester C6H12O2_Flesh_ID36292_SPME GCMS_volatiles	flesh	209	-0.285718	1.92081	0.56986	-0.593648	-1.02601	-0.936518	-0.245464	0.0202504	1.51339	1.14349	0.779643	0.324983	-0.464392	3.75414	0.0760472	-0.785935	-0.423356	3.7981	-0.672611	1.80819	-0.471841	2.21204	-0.680598	-1.08764	-1.33449	-0.0465525	-0.393061	-1.39549	-1.10674	-0.510832	-1.30618	-0.648248	-1.25348	-0.915238	-0.664622	-0.78704	-0.66951	-0.179187	1.04566	1.20651	0.677887	0.253349	0.0268667	-0.158603	-0.0892537	-0.399985
RF_429	unkD7.95_Flesh_ID22673_1HNMR_polarmetabolites	flesh	210	0.807696	0.0489983	0.614558	0.704581	0.578238	1.22842	-12.6486	2.07444	-0.624715	-0.378905	0.794674	-0.308394	-0.744841	1.62369	0.760347	0.788122	0.0971865	-0.0326701	2.35939	1.67596	1.12115	1.60254	1.62999	-1.23873	-0.676735	-0.311483	0.269805	-3.86142	-0.682624	-0.0595699	-0.464135	0.620482	0.736507	0.379618	-0.773088	-0.643138	0.109002	-0.0887306	0.468513	-0.160866	-1.02071	-1.69509	-12.6486	-1.03054	-12.6486	-0.570121
RF_224	Azelaic acid_Flesh_ID28710_GCMSTOF_polarmetabolites	flesh	211	0.00916089	2.04238	1.24956	1.09691	1	1	-0.681813	1	0.420155	1	1	1	-0.588633	1	1	-0.553117	1	1	-0.0122283	1	-0.777865	-0.484583	1	-0.1799	-0.256408	-0.650806	-0.349219	0.418225	-0.131726	0.573574	0.548268	1	-0.0153061	0.611354	-0.214014	-0.467065	-0.567181	1	1.05091	0.891955	2.35064	1.22815	1	1.36571	1.68941	2.50505
RF_028	Glutamine_Flesh_ID22661_1HNMR_polarmetabolites	flesh	212	1.06216	0.978682	1.0161	1.16404	0.00908179	0.959568	0.244506	-0.0111976	0.970972	0.290757	0.182727	-0.0485592	-0.431822	-0.473878	-0.582425	0.386825	-0.514573	-0.540955	0.428931	-0.418361	0.123915	-0.122125	-1.41474	0.0864352	0.0864352	-0.171362	0.211775	-0.128531	-0.396149	0.530629	0.238686	-0.0892667	-1.74424	0.35075	0.410281	0.257948	0.682519	0.560576	-0.152122	-1.16556	0.330876	-0.319351	-1.08179	0.834735	0.0600129	-0.165952
RF_464	Pyroglutamic acid_Peel_ID33369_1HNMR_polarmetabolites	peel	213	1.27392	-0.301614	1.5786	0.768601	0.039714	1.35008	-0.113053	-0.401299	0.479548	-0.937375	0.751958	-1.39165	-1.67048	-2.12942	-1.1839	0.0398174	-0.646598	-1.85371	-0.621808	1.66639	-0.487491	0.14267	-0.271359	2.15807	1.23562	1.23341	-0.207224	0.370977	1.92897	1.28179	1.29438	0.51241	-0.000735619	2.168	0.272165	1.48256	1.70503	-0.797246	-2.62913	-0.887681	-0.307683	1.08311	-0.647357	0.0794099	-0.451284	-0.371033
RF_457	Sorbitol_Flesh_ID30116_GCMSTOF_polarmetabolites	flesh	214	-0.947599	-1.7862	-1.78772	0.799327	3.35494	-0.850347	0.0226591	-0.0219718	-0.136505	0.548685	0.624583	1.15012	-1.06249	0.83365	0.778442	-1.0062	1.49989	-0.216816	0.600877	-1.11114	-1.00437	0.84541	-0.489263	-0.623382	-0.00866036	-0.824108	0.601073	0.345117	0.786147	-0.881714	-0.0746717	-0.306979	0.108592	0.707055	0.239985	-0.109086	-0.331435	-0.378303	3.52495	-1.01315	1.69112	1.67821	-1.6755	3.35481	4.38185	0.339469
RF_226	Germacrene D KI=1485 C15H24_Flesh_ID36355_SPME GCMS_volatiles	flesh	215	-0.870223	1.35589	-0.22604	-0.332628	-0.38469	-0.768801	-0.419418	2.11632	1.47472	0.176567	-0.813792	-0.215781	0.513194	-0.824175	1.28682	1.27088	1.45717	-0.760117	-0.594048	-0.812299	-0.23092	-0.662384	-0.392832	-0.431121	-0.202716	-0.7574	-0.379424	-0.68506	0.390127	-0.265562	-1.00485	-0.576791	-0.41096	-0.627386	-0.938941	-0.486212	-0.900701	2.09572	-0.0889171	1.64781	1.93266	0.221012	-0.162083	1.24859	1.81744	0.443735
RF_472	Threonine_Peel_ID35472_GCMSTOF_polarmetabolites	peel	216	0.86585	-0.312067	-0.422953	0.504452	0.181389	1.80296	-0.479693	-1.01716	0.644528	-1.92851	1.03243	-3.21809	-2.92808	-2.90822	-2.56801	1.97172	-0.732743	-3.81973	-0.254942	1.06668	-2.48925	-0.540087	-1.59481	1.67961	0.250594	1.60508	-0.070443	0.536186	1.71021	0.822509	1.38958	-0.0537416	0.0519737	1.16829	-0.4255	2.71573	1.51017	0.165463	-0.945049	-0.50776	1.58523	0.175327	0.412274	-0.0432514	0.111118	-0.129732
RF_105	Ethyl Acetate C4H8O2_Flesh_ID36337_SPME GCMS_volatiles	flesh	217	2.33083	1.9766	1.00006	-0.0311378	0.221762	0.734398	2.76288	2.26637	2.41231	3.48527	0.0841968	-0.623726	-0.788022	3.00243	-0.564952	0.0487159	0.709165	3.19243	-0.884035	-0.76336	-0.588997	-1.03575	1.94568	-0.736766	-0.592013	-1.04499	2.24296	-0.301538	-0.811365	-0.71589	-0.982763	-0.763188	-0.761652	-0.873195	-0.999311	-1.02712	-0.677746	1.53778	1.06129	0.783163	-0.295599	-0.0187321	-0.74325	-0.866153	-0.607945	0.767187
RF_238	Erythritol_Flesh_ID25681_GCMSTOF_polarmetabolites	flesh	218	-0.261486	-1.33424	-1.64263	-3.01093	-1.10991	-0.0636345	1.97539	1.3025	0.679903	0.77164	1.46048	1.45601	0.705299	1.87862	0.561056	-0.88677	1.67032	1.17937	-1.4395	-1.22373	-1.99766	1.40758	-3.15703	-0.949118	-0.456869	0.282378	-0.838959	-0.545428	-1.26362	-1.70573	-0.878547	-0.148103	-0.201055	-0.210617	-0.28229	-1.2169	-1.20863	0.271386	0.860656	0.727037	0.522038	0.27095	0.963104	0.979941	1.33526	1.04358
RF_568	Fe_Flesh_ID39245_ICPMS_micronutrients	flesh	219	-0.654262	0.0733583	1.8181	0.177483	-0.978933	0.710126	0.308511	-0.409591	-0.216013	-0.834053	-0.576898	-0.00441753	-0.659673	-0.429745	-0.86027	-0.190211	-1.12566	0.202153	-0.796529	0.205653	-0.327302	0.229975	1.78319	-0.0349841	1.51077	-0.00363995	-0.156326	-0.294603	-0.472653	0.0424627	-0.171502	0.310501	0.58723	-0.0122101	0.0203141	0.942826	-0.045279	0.542933	0.475786	0.238934	0.303859	0.291178	0.590685	0.270987	-0.953617	-0.170656
RF_004	Citric acid_Flesh_ID28850_GCMSTOF_polarmetabolites	flesh	220	-0.414816	-0.375372	-0.0154217	0.170131	-0.0346836	0.528241	0.397803	0.345282	0.317617	0.312078	-0.108679	-0.0151904	-0.104262	0.137834	0.0146149	-1.00784	0.174262	-0.241759	-0.735218	0.429441	-0.796595	-2.16468	-3.95743	-0.157032	0.0723746	-0.461923	-0.253149	0.260346	-0.449433	-0.00881399	0.046311	-0.0998885	-0.0499047	0.0148727	-0.00166102	-1.12599	0.104463	-0.445445	0.00934152	0.0521235	-0.244945	-0.428328	-0.618145	0.019251	-0.0902889	0.0693881
RF_182	Naphthalene, 1,2,3,4-tetrahydro-1,1,6-trimethyl- C13H18_Flesh_ID36290_SPME GCMS_volatiles	flesh	221	0.464648	0.00677277	-0.241923	-0.128001	0.664415	-0.285175	0.285337	0.682469	1.418	-0.41105	1.38676	0.699468	0.623345	0.836149	-1.23225	-0.434396	-1.04314	0.0341507	-0.862441	-0.049326	0.403464	-0.418128	-1.93183	-1.58926	-0.880558	-0.111394	-1.29483	-1.31519	-1.8148	-0.694801	-0.950131	-1.18539	-1.8204	-1.06995	-0.577696	-0.339415	-0.56321	0.383585	0.824886	-0.253998	0.114008	-0.818413	-0.550698	-0.526212	0.218188	-0.312126
RF_456	Ribitol_Peel_ID38506_GCMSTOF_polarmetabolites	peel	222	-1.00003	0.728803	-1.16771	-0.450005	0.131667	-1.0401	-1.16635	-1.42608	-1.47341	-1.29972	-0.403976	0.0265497	-0.236561	0.0822752	0.492636	0.295406	0.614988	-0.529686	-0.126538	0.791353	0.585636	0.661621	1.78911	0.0596506	-0.156305	0.49857	-0.416442	-0.187807	-0.439051	-0.861149	1.0389	0.3274	0.533731	1.05582	0.847915	0.875145	-0.959566	-0.592008	1.63043	-0.645874	0.960309	1.81697	-1.00974	1.04654	1.19554	-1.45737
RF_187	Naphthalene, 1,2,3,4-tetrahydro-1,1,6-trimethyl- C13H18_Flesh_ID36447_SPME GCMS_volatiles	flesh	223	0.480522	-0.0221	-0.185425	-0.264872	0.633215	-0.285655	0.185419	0.918246	1.59679	-0.356038	1.42966	0.734832	0.862476	1.3496	-1.09362	-0.189782	-1.41012	0.172583	-0.829436	0.0470841	0.544264	-0.313319	-2.05895	-1.63389	-1.16909	-0.167792	-1.90996	-1.10895	-1.57002	-1.10821	-1.00608	-1.62576	-1.5083	-0.655893	-0.961301	-0.311633	-1.20997	0.302054	0.955609	-0.534573	0.2213	-1.15049	-1.09421	-0.499175	0.480522	-0.662021
RF_225	beta-Gurjunene KI=1434 C15H24_Flesh_ID36216_SPME GCMS_volatiles	flesh	224	0.647055	-0.462171	-0.341142	-0.502051	-0.541658	0.0379011	0.255967	-0.534316	-0.451383	-0.203939	-0.330964	0.255036	0.900305	-0.639438	1.01693	-0.583191	1.18675	-0.412082	-0.226731	-0.922027	0.220275	-0.303481	-0.84108	-0.718822	-0.47396	-0.306396	-0.422734	-0.293671	-0.827253	-0.527628	-0.387927	0.271323	-0.712052	-0.252807	-0.642065	-0.191413	-0.27027	2.32428	-0.567815	1.90217	2.70387	0.139771	-0.339978	1.88494	2.76378	0.119295
RF_480	Phenylalanine_Peel_ID37026_GCMSTOF_polarmetabolites	peel	225	1.64473	-1.72978	-1.9298	-0.269067	-0.215297	-1.78671	-0.558422	-1.40434	2.48713	-0.014553	0.713386	-1.93307	-1.30945	-1.87915	1	2.02527	-2.3643	-1.6354	1	2.5378	1	-0.996083	1	1.96665	-1.48314	1.85498	1.65778	-0.405213	-0.17816	1.1675	0.579561	3.08407	1	-1.50405	-1.17755	1.63433	0.580282	1.69262	2.05534	0.222784	1.48701	2.34337	0.0552354	1.55591	2.26195	-0.236657
RF_370	Uracil_Flesh_ID24513_GCMSTOF_polarmetabolites	flesh	226	-0.787482	1	-1.5018	-1.31079	0.588783	1.08644	0.954844	1.11806	-0.581911	0.164814	2.29846	0.826504	0.408649	0.29466	0.672105	0.719197	0.578993	0.3077	-0.540345	0.243791	0.338803	-0.471517	-0.119943	-0.249944	-0.442364	0.105606	-0.228395	-0.269512	-0.247805	-0.0360828	-0.547861	0.0473007	0.205706	-0.955274	-0.672296	-0.644807	0.20172	1.26885	-0.590352	-1.12779	0.511075	-1.24288	1.24271	-1.42558	-1.19138	1
RF_183	Naphthalene, 1,2,3,4-tetrahydro-1,1,6-trimethyl- C13H18_Flesh_ID36379_SPME GCMS_volatiles	flesh	227	0.616756	0.0113709	0.437008	-0.52141	0.854626	-0.0300162	0.573093	1.23613	1.88304	-0.229154	1.7063	0.899408	0.722105	1.06567	-1.26595	-0.543013	-1.17097	0.193528	-0.684051	0.0280077	0.0110741	-0.537304	-1.75402	-1.61861	-1.41337	-0.00752877	-1.54667	-0.781456	-1.3919	-1.23921	-1.00469	-1.58038	-1.21951	-0.240866	-1.04191	-0.420796	-1.23568	0.261168	1.39718	-0.259958	0.408637	-0.8988	-0.786177	-0.487328	0.136352	-0.740935
RF_374	Bicyclo[3.1.1]heptane, 6,6-dimethyl-2-methylene-, (1S)- C10H16_Flesh_ID36250_SPME GCMS_volatiles	flesh	228	0.778729	-1.10637	-0.365227	0.404293	0.111716	-0.609531	-0.137168	0.321055	0.110039	-0.156276	0.469506	-0.786988	-1.04422	0.224624	-0.0877648	-0.121183	-0.588752	-0.548979	2.92491	1.80326	1.66245	1.76706	-0.995355	-0.658849	-0.286651	-0.897991	-1.15384	-0.742469	0.204304	-0.112896	-0.380909	-1.0652	-0.504728	-0.814124	-1.23706	-1.13308	1.70999	-0.366231	-0.146023	-0.604634	0.0635812	-0.388567	-0.557354	-0.310613	0.348464	-0.820019
RF_584	Salvene, (E)- KI=867 C9H16_Flesh_ID36308_SPME GCMS_volatiles	flesh	229	0.218084	-0.0393765	-0.330795	0.089566	-0.0593689	-0.378629	-0.204442	-0.6278	0.0265212	-0.715432	-0.267286	-0.119443	-0.725821	-0.52873	-0.51044	-1.05538	-0.41764	-0.588068	1.85134	0.658402	1.94105	2.07438	-0.739843	0.557079	0.669996	0.723041	2.69855	1.28384	1.36099	-0.0371741	-0.98797	2.66814	2.56309	1.28955	-0.684694	0.802277	-0.586245	-0.337307	-0.825944	-0.369708	-0.592579	-0.715013	-0.0278128	-0.992185	-0.577816	-0.502517
RF_186	Naphthalene, 1,2,3,4-tetrahydro-1,1,6-trimethyl- C13H18_Flesh_ID36345_SPME GCMS_volatiles	flesh	230	0.605423	0.100943	-0.0597369	-0.296429	0.777222	0.296654	0.150586	1.16842	1.67206	-0.36534	1.8011	0.992887	1.18747	1.02718	-1.35185	-0.33855	-1.06675	0.021507	-0.776313	0.112474	0.106826	-0.393124	-1.95156	-1.61239	-1.19112	0.134361	-1.77449	-1.14057	-1.8988	-0.829365	-1.02249	-1.64516	-1.50039	-0.8449	-1.08674	-0.532924	-0.995984	0.419813	1.30098	-0.713264	0.753426	-1.17709	-0.863706	-0.300704	0.405986	-0.848883
RF_264	2-Methylbutyl butanoate KI=1058 C9H18O2_Flesh_ID36218_SPME GCMS_volatiles	flesh	231	-0.850091	1.11891	-0.716345	-0.0405931	-0.37807	-1.22045	-1.17631	-0.173179	-0.29443	-0.886886	1.73955	0.189287	-0.0197331	1.95767	0.926382	-0.421706	-0.635328	1.3848	-1.2	-1.03951	0.99753	1.41726	-0.768311	-0.705396	-0.447391	-0.258366	-0.632222	-0.483118	-0.690433	-0.838595	-0.45838	-0.302715	-0.737183	-0.519856	-0.614545	-0.573558	-0.631024	0.38283	-0.00190831	0.330179	-0.0603391	-0.0173823	1.55002	-0.348721	0.339331	1.34422
RF_271	Butanoic acid, propyl ester C7H14O2_Flesh_ID36271_SPME GCMS_volatiles	flesh	232	2.56624	0.468975	-1.01	-0.0326342	-0.965639	-0.12136	0.108867	1.78562	-0.274083	0.104278	2.76358	-0.0479152	0.331212	1.89856	1.81595	-0.645287	-0.386792	1.7066	-0.679145	-1.41283	0.789769	-0.323625	-1.4304	-1.67504	-1.05097	-0.460091	-0.984019	-0.811792	-1.72351	-1.00064	-1.79044	-1.0568	-1.62725	-1.66353	-1.28099	-1.36747	-0.948679	1.04293	0.477801	2.44467	0.833307	-0.231542	2.05807	-1.59477	-1.23889	1.35669
RF_582	4-Oxononanal C9H16O2_Flesh_ID36384_SPME GCMS_volatiles	flesh	233	0.198251	0.994418	-0.671526	-0.285824	-0.66366	-0.190678	-0.138669	-0.31146	-0.171826	0.386688	-0.366748	-0.3445	-1.35007	-1.56439	-0.597327	-0.564344	-0.660775	-0.111017	0.69855	-0.999628	0.489875	0.289314	-0.355122	-0.481045	0.387271	-0.0381244	1.88336	0.303784	-0.579049	-0.0731944	-0.633723	1.28782	1.3951	0.0346985	-0.315876	0.122205	-0.467303	-0.75712	-0.775398	-0.258535	-1.11355	-0.475114	-0.518211	-1.62877	-1.39272	-0.159805
RF_032	Threonine_Flesh_ID24776_GCMSTOF_polarmetabolites	flesh	234	0.313618	1.15982	-1.05643	2.28247	1.78718	1.1972	0.994937	1.26172	2.13931	1.44011	2.1493	0.644232	-0.456214	1.03105	-0.666961	-1.24603	-0.147929	-0.972767	-1.57213	-0.439513	-2.50637	-0.356308	-3.13519	-0.245534	-0.350906	0.445883	-1.96472	0.300641	-1.54751	0.760945	-0.923458	-0.947284	-0.778975	-0.0765837	-0.0477643	-1.92747	1.11615	2.0775	-0.548291	1.33103	0.447959	0.0449486	-1.02765	0.747471	0.358332	0.163844
RF_266	1-Hexanol C6H14O_Flesh_ID36431_SPME GCMS_volatiles	flesh	235	0.0531647	-0.139724	-0.855849	-0.511251	-0.558716	-0.63238	-0.135069	-0.148227	-0.0927408	-0.727065	1.23846	-0.298937	-0.072829	1.42996	-0.0218518	-0.636618	-0.621438	1.40687	-0.150989	-0.744322	0.0688947	-0.298192	-0.735687	0.0444488	-0.719999	0.575251	-0.408804	-0.975072	-1.01829	-0.638789	-0.949766	-0.71248	-0.712858	-0.862169	-0.910983	-0.700872	-0.648235	0.298917	0.445023	0.545673	-0.53326	0.502136	0.945972	-0.0690327	-0.442742	1.08556
RF_522	Ethanolamine_Peel_ID34559_GCMSTOF_polarmetabolites	peel	236	-0.261669	-0.157464	-0.0536708	-0.375049	-0.250986	-0.601979	-0.431652	-0.096252	-0.360517	-0.494413	0.00366156	-0.315808	-0.254158	-0.196491	-0.221088	-0.517981	-0.129902	-0.059073	0.0267982	0.191659	-0.348534	-0.0433219	0.0900235	0.128699	0.223784	0.106884	0.275668	0.211886	0.308758	0.148224	0.146194	0.297132	0.280572	-0.20939	-0.0349725	-0.1343	-0.0661812	-0.0169727	0.247724	-0.138064	-0.171213	0.274382	0.33465	0.146218	-0.221995	-0.118713
RF_588	p-Cymenene KI=1091 C10H12_Flesh_ID36465_SPME GCMS_volatiles	flesh	237	-0.23779	-0.0208655	-0.0522279	-0.0188892	-0.411638	-0.32726	-0.349099	-0.795545	-1.04398	-0.289767	-0.239102	-0.372289	-0.693938	-0.656985	-0.497216	-0.807409	-0.380447	-0.170157	1.22873	-0.233109	0.554854	0.422126	-0.846771	-0.756929	-0.048642	0.78015	0.904394	-0.0370728	-0.561652	0.0781625	-0.518367	1.01324	0.917394	-0.436657	-0.465896	-0.406896	0.0168163	-0.262165	-0.968588	-0.37531	-0.84249	-0.35951	-0.276053	-1.3061	-0.985335	-0.397698
RF_378	4-Decyne C10H18_Flesh_ID36314_SPME GCMS_volatiles	flesh	238	1.56187	-0.300509	-0.609928	-0.453663	-0.211038	-0.231769	1.06406	1.57846	0.368488	0.746827	-0.521969	-0.661209	-0.8692	0.999864	0.155468	-0.363132	-0.713098	0.586536	0.99913	-0.585536	0.512146	3.84193	0.062444	-0.447966	-0.213705	-0.738742	-0.799104	-0.428958	-0.626939	-0.612774	-0.550692	-0.429623	-0.355228	-0.296624	-0.66633	-0.37303	-0.745278	-0.499105	-0.459062	-0.0992226	-0.235473	-0.433569	0.0602717	-0.248672	-0.70425	-0.228724
RF_320	Cyclohexene, 3-methyl- C7H12_Flesh_ID36260_SPME GCMS_volatiles	flesh	239	-0.695629	-0.284467	-0.613243	-1.16512	0.225254	-0.903522	-0.75319	-0.740764	-0.389866	-0.49697	1.4587	0.313044	-0.643383	0.504739	-0.586386	0.314448	-0.692082	0.206821	-1.30662	1.15183	0.813622	3.17312	0.231081	0.113639	-1.11588	-0.558554	-0.365269	-0.825647	-0.694395	-0.785374	-1.0577	-0.583581	-0.331435	-1.16269	0.236705	-0.642814	-0.271101	0.696595	0.151796	-0.0238062	0.723338	0.637462	0.535862	-0.00377124	-0.476958	-0.312852
RF_414	Mn_Flesh_ID39244_ICPMS_micronutrients	flesh	240	-0.0493751	1.03555	0.997417	1.08561	-0.0723414	-0.711417	-0.029279	-0.201767	-1.05822	-0.960412	0.307935	0.412131	0.296911	-0.0546514	0.345679	-0.118182	-0.13416	0.14174	0.00433634	0.873437	-0.721266	0.698316	0.0645165	-0.792896	-0.189473	-0.397051	-0.0758985	-0.683978	-0.181945	-0.505764	-0.0933318	0.0566254	-0.192775	-0.201293	-0.25562	0.0553766	-0.00938543	0.413521	0.867926	-0.312487	-0.152117	0.306102	0.109592	0.163148	0.195606	0.0929113
RF_222	Glycerol_Flesh_ID23955_GCMSTOF_polarmetabolites	flesh	241	-0.280321	0.103885	0.260275	0.35078	0.180149	0.0344579	0.152908	0.205013	0.453499	0.21057	0.461415	0.30028	-0.0870026	0.287536	0.0212896	-0.275623	-0.0134578	0.219517	-0.735149	0.0110269	-0.316484	-0.271297	-0.394889	-0.139408	-0.232729	0.111401	-0.0975382	-0.596994	-0.168191	-0.369112	-0.241787	-0.339322	-0.180954	-0.0649461	-0.525347	-0.486087	-0.261997	0.445231	0.117137	0.355127	0.18328	-0.255964	-0.0171559	0.179043	0.287072	0.366295
RF_366	Aconitic acid, cis-_Peel_ID38839_GCMSTOF_polarmetabolites	peel	242	-0.458337	1	1	1	1	0.828785	1	0.333339	0.26162	1	1	0.289655	1	0.169194	1	1	1	1	1	1	1	1	1	1	1	1	-0.361723	0.116807	-0.456375	1	-0.427958	1	1	-0.0142267	-0.0833661	1	1	1	0.960285	0.0274623	-0.364436	-0.085935	-0.441905	0.648265	1.25569	-0.560388
RF_373	Raffinose_Flesh_ID35407_GCMSTOF_polarmetabolites	flesh	243	1	1	1	1	0.657862	-0.61915	1.76466	-1.14472	1	3.90816	3.35809	0.732034	1.16996	1.10236	2.169	0.462145	-1.14554	0.0576279	1	1	1	3.52939	1	-0.405633	1.65551	-2.49885	-4.07581	-2.96451	-1.20987	-0.444759	1.20467	-0.686798	-0.508399	1.75658	-0.451645	-0.0153061	1.06683	0.482092	0.434371	-2.41863	-0.821608	-1.45352	-0.102024	-1.25989	0.438941	-1.88627
RF_583	5-Decene, (E)- C10H20_Flesh_ID36449_SPME GCMS_volatiles	flesh	244	-0.295446	0.433673	-1.46908	-0.844839	-0.920714	-0.0332845	-0.264099	-0.0597615	0.158769	0.763038	0.0620884	0.122668	-0.0508956	-1.29193	-1.56629	-1.11761	-1.30011	-1.3823	0.249507	-1.80513	-0.251848	-0.646925	-1.57361	-0.679711	0.231145	0.495625	1.28047	0.445833	-0.492039	-0.401872	0.127323	0.720109	0.754859	-0.102457	0.399405	0.309012	-0.44964	-0.301692	-1.04978	-0.859604	-1.10969	-1.03258	-1.37607	-1.92197	-1.64496	-0.224661
RF_037	Glutamine_Flesh_ID28516_GCMSTOF_polarmetabolites	flesh	245	0.304384	3.03517	1.91032	2.39251	-1.52756	-4.59328	-4.47896	1.0425	4.3462	-1.31642	0.656091	-2.85923	-4.51839	-0.389216	-4.31344	-6.42441	-2.0134	-4.77877	-5.77181	-1.23333	-2.53994	-2.38907	-7.26756	-1.10668	2.04618	1.39213	-4.22983	1.48342	-2.62605	2.36314	1.69822	-2.31998	-1.81004	1.26293	3.51119	-0.971774	3.39642	0.632866	0.960161	0.755903	2.81928	2.07867	-6.06847	4.03847	3.40413	2.49179
RF_375	cis-3-Pinen-2-ol C10H16O_Flesh_ID36319_SPME GCMS_volatiles	flesh	246	1.22402	-0.856787	-0.29138	0.349195	-0.0687382	-0.616	-0.16877	0.453596	0.176391	-0.35313	1.18137	-0.42602	0.136177	0.269551	-0.449012	-0.658545	-0.638092	-0.577039	2.59998	1.60509	1.72519	1.82397	-0.615154	-0.74103	-0.61835	-0.480244	-0.88378	-0.573639	0.144891	-0.199133	-0.380945	-0.957057	-0.775289	-0.546995	-0.654538	-0.54461	1.46678	0.488267	0.396694	-0.306299	0.365945	-0.925713	-0.664757	-0.0105857	0.855302	-0.649043
RF_102	1,4-Methanonaphthalen-9-ol, 1,2,3,4-tetrahydro-, acetate, syn- C13H14O2_Flesh_ID36201_SPME GCMS_volatiles	flesh	247	2.56212	0.853152	-0.435525	-0.328469	-0.331577	0.529486	2.41464	1.70178	1.02343	1.34862	0.520364	-0.0315266	0.109158	0.93095	0.255454	-0.985984	-0.11724	1.50652	-0.462776	-0.661455	0.0580934	0.205594	-0.548636	-0.900739	-0.204176	0.347137	-0.538595	-0.551205	-0.507498	-0.478964	-0.411268	0.114625	-0.750766	-0.914132	-0.776395	-0.822052	-0.428957	-0.00627396	-0.935954	-0.269481	-0.737772	-0.209541	-0.362519	-0.815482	-0.814724	-0.059318
RF_112	Ethyl propanoate KI=717 C5H10O2_Flesh_ID36240_SPME GCMS_volatiles	flesh	248	1.58815	2.71724	1.08207	0.0604772	-0.598109	-0.0590177	1.64303	1.30971	1.9492	2.3954	1.55056	-0.546749	-1.06218	3.33513	-0.593754	-0.450721	-1.218	3.4512	-1.07396	2.86264	0.654803	4.08317	-0.816825	-1.22277	-0.807097	-0.856591	-0.775381	-0.419577	-1.33374	-0.777229	-0.509793	-1.23411	-1.32497	-1.32326	-0.913107	-0.367355	-0.630476	0.819597	1.27892	1.98343	0.959165	-0.58863	-0.509395	-1.50168	0.341842	-0.171464
RF_154	2-Methoxytetrahydrofuran C5H10O2_Flesh_ID36342_SPME GCMS_volatiles	flesh	249	2.23472	-0.637687	0.783589	2.34225	-0.758764	1.65208	0.994376	2.84689	-0.0667534	0.560228	0.45849	-0.232556	-0.0249983	-0.192483	-0.677185	-0.425345	-0.700752	-0.256609	-0.148598	-0.239196	0.871698	0.0657678	-0.432123	-0.986385	-1.13376	-0.271993	-0.641927	-0.496278	-0.407195	-0.655305	-0.652591	-0.500765	-0.319284	-0.0382622	-0.244482	-0.872733	0.204348	-0.588583	-0.748027	-0.423566	-0.569198	-0.850136	-0.33761	-0.397505	0.0280035	-0.38985
RF_061	4-Heptenal, (Z)- KI=893 C7H12O_Flesh_ID36301_SPME GCMS_volatiles	flesh	250	0.528786	0.442798	-0.970215	-0.255543	0.537488	-0.447559	0.347569	0.679266	1.5802	0.796309	0.333626	-0.51344	-0.877849	-0.049958	-0.386688	-1.06615	-0.410838	0.495277	0.66084	0.488652	0.215547	-1.45103	-0.847922	-0.852094	-0.670964	0.617364	0.515012	0.455118	-0.993979	-0.876741	-0.842389	0.249355	0.318102	-1.24764	-1.08696	-1.22624	-0.818095	-0.27126	-0.947561	-0.0476204	-1.08504	-0.326591	-0.175017	-1.5032	-0.895897	0.0316455
RF_353	1,5-Octadien-3-ol, (Z)- KI=975 C8H14O_Flesh_ID36361_SPME GCMS_volatiles	flesh	251	0.358502	0.182839	0.323291	-0.303514	0.114949	0.528358	-0.218515	0.191975	-0.216859	0.255015	-1.1316	-0.980277	-1.22045	-1.34749	0.303032	0.9067	0.122334	-1.13188	-0.174542	0.35423	-0.308233	-0.581906	-1.12853	-0.161425	0.135233	-0.70983	-0.0617673	-0.520413	0.367747	-0.590499	-0.707278	-0.343492	-0.231499	-0.610359	-1.26119	-0.293638	-0.405005	0.455748	-0.633055	0.486421	-0.271123	0.98812	0.605062	-0.844865	-0.337343	-1.35024
RF_332	Adenosine-like_Peel_ID33374_1HNMR_polarmetabolites	peel	252	0.849458	0.0623408	1	-1.2782	1	-5.01327	1	1.76899	-2.03526	0.444352	0.742345	-0.413909	-0.709271	0.363807	1	-0.609734	1	1.01601	0.0449445	1.41013	-0.440846	1.18798	1	-2.42794	-1.46496	0.00587219	-1.18208	-0.788222	-0.500337	-1.37027	-0.431137	1	-1.55674	-0.0314849	-1.15079	-0.658143	-1.10608	0.507021	-0.125039	0.482482	0.440628	0.963338	0.703137	0.31989	0.292041	-0.636838
RF_309	Succinic acid_Flesh_ID24322_GCMSTOF_polarmetabolites	flesh	253	-0.302958	-0.476989	-0.572547	-0.200488	0.0951019	-0.0708393	0.136705	0.093811	-0.369978	0.0647134	0.280228	0.569942	0.234384	0.937844	0.0548456	-0.198607	-0.321603	1.23704	-0.505802	0.194667	-0.334387	-0.00615448	-0.401363	-0.423563	-0.169767	0.0875567	-0.0936952	0.054014	-0.412425	-0.326112	-0.464742	-0.0979709	-0.00131874	-0.269026	-0.130731	-0.283912	-0.170615	0.56962	0.136191	0.120078	0.561826	0.0470512	0.314588	1.53103	1.69379	-0.068506
RF_034	Phenylalanine_Flesh_ID26330_GCMSTOF_polarmetabolites	flesh	254	-0.0153061	2.1119	-2.92362	-0.788833	1.57645	2.45578	1.67744	-2.46872	2.48807	2.46286	-0.512041	3.83803	2.64798	1.18921	-2.41482	-1.93677	-3.76837	1.45653	-7.28115	-1.69792	-4.75209	-1.62885	1	2.87744	2.37458	2.44275	-2.08724	0.0723928	-0.478371	-1.16877	2.53584	0.136804	-0.819987	1.90779	2.01213	-1.05637	-0.664658	1.30895	1.71914	2.25776	2.13652	-8.55882	-6.2569	3.13496	1.74403	-1.67829
RF_164	Aspartic acid_Flesh_ID22658_1HNMR_polarmetabolites	flesh	255	0.1057	-0.569468	-0.83122	0.437341	0.00270978	-0.279148	-0.314532	0.408555	0.364831	-0.349837	0.826218	0.558774	0.485621	0.0757245	0.272788	0.798924	0.215066	-0.498643	0.701296	1.52346	0.208509	-0.391999	-0.761368	-0.181301	-0.270567	-0.26415	0.22634	0.070833	-0.655599	-0.247172	-0.194934	-0.710061	-0.45592	-0.590059	0.0190558	-0.729875	-0.173019	0.549453	0.256049	0.0956272	0.334446	0.463901	0.320478	0.715306	0.444848	0.50541
RF_150	Inositol_Peel_ID33355_1HNMR_polarmetabolites	peel	256	0.130769	0.832135	0.379909	0.855379	0.230133	0.218268	0.63006	0.788412	0.143341	-0.131119	-0.116556	0.136399	-0.200935	0.267551	-0.778277	-0.0235995	-0.385435	0.0831285	0.362715	0.122518	-0.60563	-0.636329	0.217335	-0.675265	-0.68545	0.995206	-0.0841665	-0.3934	0.0511516	-0.933797	-0.447345	-1.68882	-0.666428	0.545179	-1.14523	-0.106238	-2.68906	-0.0520307	0.183775	0.563831	0.0643327	0.0156002	0.020022	0.00737798	0.0720975	-0.131171
RF_424	Al_Flesh_ID39238_ICPMS_micronutrients	flesh	257	-0.348069	-0.41836	0.382809	0.123335	-0.398905	-0.640361	-0.603945	-0.75846	-0.0346954	0.0370716	-0.256998	-0.815959	-1.4967	-0.126632	-0.364743	-0.555154	-0.875676	-1.09769	-0.456259	-0.104161	0.34784	1.73661	3.8469	0.165967	0.330522	-0.331536	0.288875	0.0114469	0.435778	-0.115532	-0.15894	1.46843	1.03081	-0.0154711	-0.220228	0.199993	0.803479	2.27459	0.476209	2.14227	-0.251601	1.06062	0.99673	0.149025	-1.12994	0.821508
RF_104	CH3C(O)OCH(CH3)C(O)CH3 C6H10O3_Flesh_ID36298_SPME GCMS_volatiles	flesh	258	3.25411	0.192663	-0.219057	-0.202712	-0.421073	-0.17797	2.85254	2.16547	0.836293	3.13684	-0.000980461	0.0702302	-0.62552	0.549592	-1.69321	-0.989057	-0.0788888	0.200485	-0.325128	-0.714479	-0.56659	-0.898456	-1.39628	-1.80908	-0.26382	-0.273083	0.0218544	-0.126582	-0.409738	-0.177325	-1.46657	-0.187396	-1.26298	-1.60339	-0.871005	-1.51206	-0.207459	-0.0817976	-1.07017	-0.467868	-1.01678	-0.319724	-0.277819	-1.27216	-1.02103	-0.530732
RF_313	alpha-Cyclocitral RI=1095 C10H16O_Flesh_ID36324_SPME GCMS_volatiles	flesh	259	-0.467891	-0.282589	0.04426	-0.334006	-0.530655	-0.421773	-0.336672	-0.483105	-0.472326	-0.255902	1.88615	2.68031	2.44689	1.90059	-0.651063	-0.672825	-0.338732	1.27537	-0.314785	0.473703	0.0464867	-0.0473388	-0.590527	-1.01134	-0.488426	1.21423	0.495805	-0.448876	-0.516637	-0.528445	-0.338793	-0.0045114	-0.109459	-0.597619	-0.770056	-0.386153	0.153999	1.784	2.17827	-0.13232	1.83577	-0.481298	-0.530862	1.49017	2.03624	-0.555619
RF_278	Benzyl alcohol C7H8O_Flesh_ID36425_SPME GCMS_volatiles	flesh	260	-0.398813	-1.01675	-1.42867	-1.53872	-0.0277239	-0.0589262	0.491977	-0.118125	0.877846	1.46439	1.09141	-1.61537	-1.53715	1.09141	-0.13655	-0.216966	0.158882	0.276343	-1.95896	0.788582	-1.186	1.89621	-1.67587	-1.27288	-1.78947	0.00800452	-0.556841	-1.64997	-0.816519	-1.88247	-1.34792	-1.4943	-2.02638	-1.98704	-2.18264	-1.87619	-1.5542	1.29423	0.895533	0.825445	0.101083	-0.834325	0.602396	0.45895	0.666711	0.469491
RF_325	Methyl 2-(methylthio)acetate C4H8O2S_Flesh_ID36312_SPME GCMS_volatiles	flesh	261	1.55515	-0.367722	-0.859145	-0.503974	-0.00708578	-0.309099	0.814431	0.346289	-0.852254	0.303791	1.49562	-0.487988	-0.785663	2.21282	0.395917	-0.0253765	-0.508791	-0.146314	-0.146101	3.46369	2.96114	2.59826	-0.489888	-0.459565	-0.749961	1.41713	-0.800968	-0.454635	-1.12813	-1.13501	-0.693864	-0.893105	-0.816164	-0.909763	-0.705962	-0.802984	-0.678297	1.22297	-0.288134	1.45324	-0.487675	-0.389736	0.554651	-0.932909	-1.05779	1.81239
RF_010	GABA_Flesh_ID22659_1HNMR_polarmetabolites	flesh	262	0.0403014	-0.271363	-0.858537	-1.33441	0.398123	-0.0849934	0.1654	0.209082	1.1147	-0.172573	0.939628	1.24122	1.01942	-0.261595	0.067022	0.767435	0.213954	-0.337416	-1.72325	-1.38647	-0.565036	-0.804142	-2.73583	-0.102052	0.176045	-0.075557	0.305365	0.0755036	-0.831839	0.0563408	0.359396	-0.381462	-0.0939249	-0.0514394	0.380646	0.0817699	0.2048	0.205947	0.409875	0.0710546	0.938576	0.267673	0.51168	1.08674	0.92942	0.27469
RF_473	Glutamine_Peel_ID39212_GCMSTOF_polarmetabolites	peel	263	0.613985	-0.364354	1.87443	1.18703	0.23222	6.1051	2.21147	0.761925	1.8585	-0.228571	-1.01342	-2.803	-3.05803	-2.52316	-3.70282	5.03569	1.32379	-3.17772	-1.14014	2.3474	0.116334	1.2565	-3.03389	-0.986891	-1.57956	3.64048	-0.241625	-2.04318	2.59891	-2.2077	-1.29995	-0.662474	-0.941686	3.12295	-1.24151	1.5993	2.54292	2.30456	0.553296	-1.59819	4.87478	0.786608	-1.4246	-1.10353	2.9569	-2.05585
RF_543	Glucose_Flesh_ID29683_GCMSTOF_polarmetabolites	flesh	264	0.00799237	0.0427752	0.0873888	-0.03674	-0.00846412	0.0465952	0.0256421	-0.0336848	0.0623707	0.00453792	-0.0440855	-0.0647846	-0.0945457	-0.0468878	-0.0476317	-0.0447981	0.0454207	0.024652	0.0282551	-0.038088	0.0429146	0.0110762	0.0484721	-0.0310859	-0.0377622	0.0215019	0.00233362	-0.121339	0.0466362	-0.0174855	-0.00356611	-0.0490891	0.00538077	-0.108328	-0.0503875	-0.0427415	-0.0280589	0.0574558	0.0191358	-0.0295769	-0.0534654	-0.00588877	-0.00715004	-0.0131288	0.0720657	-0.0121179
RF_258	Kestose, 1-_Peel_ID46216_GCMSTOF_polarmetabolites	peel	265	1.56116	-3.4937	-4.58188	-5.29174	0.234847	1.30198	3.51246	-0.0442585	0.301226	3.28476	-0.663343	-0.598594	-2.00707	1.91553	-3.5352	-0.404473	-2.72541	0.489766	-6.08767	-0.200724	-5.73564	-5.44932	-5.96735	0.313058	0.510443	-2.11401	-1.94344	-0.615765	0.365296	-0.225737	0.520887	0.430898	0.52971	1.03491	0.812427	1.32302	0.699055	-0.0527297	1.77787	-0.647417	1.02362	0.375088	-0.750596	0.547546	1.50358	-1.72174
RF_009	Heptanedioic acid, 2-amino-_Peel_ID39604_GCMSTOF_polarmetabolites	peel	266	0.69536	-0.7643	-1.17985	0.289161	-0.872126	1.59285	-0.0545658	0.587855	0.926381	0.12666	0.553447	-0.042471	-0.637347	0.268745	-1.33077	0.604109	-0.781084	0.317408	-2.59932	0.696121	-1.94835	-2.13893	-5.78693	-0.300514	-1.50708	0.0519724	0.0373034	0.803915	-0.739249	-0.451689	-0.245989	-0.547438	0.209083	0.111276	-0.447911	-0.95978	-0.524345	-0.615687	0.75944	0.110628	2.06704	-0.150046	-0.462669	1.03369	1.40177	-0.493598
RF_026	Valine_Flesh_ID22667_1HNMR_polarmetabolites	flesh	267	0.517289	0.832755	0.0488205	0.00615573	0.591548	-0.00848294	0.574396	0.498093	1.46046	0.717625	0.84785	1.15933	0.625558	0.613802	-1.15119	-0.490515	-1.03017	0.796483	-0.645462	-1.08182	0.452299	-0.0378259	-1.27223	-0.304031	0.0973588	-0.280467	0.435116	-0.536807	-0.81139	0.211074	0.605043	-0.944501	-0.124484	0.227787	0.26955	-0.267437	0.227658	0.899469	0.335638	-0.256372	0.31805	-0.205543	-0.559857	0.572107	0.646213	-0.0792315
RF_509	beta-Damascenone, trans- KI=1385 C13H18O_Flesh_ID36476_SPME GCMS_volatiles	flesh	268	-0.185472	-0.642967	-0.723412	-1.19515	-0.563043	-0.632403	0.321581	-0.144326	0.527649	0.268267	-0.0759545	0.247562	0.175467	0.212128	-0.114482	0.748955	0.0488229	-0.753201	-0.774613	-0.217221	-0.433946	-0.495064	-1.37608	-0.726127	0.0232944	-0.683774	-1.12556	-0.933864	-0.296722	-0.636167	-0.658178	-0.889796	-0.525507	0.182901	-0.715224	-0.124337	-0.934738	-0.164699	-0.164699	0.26141	-0.479737	-0.441841	-0.612134	-1.03767	-0.483918	-0.0759545
RF_198	Pyroglutamic acid_Flesh_ID25957_GCMSTOF_polarmetabolites	flesh	269	0.269596	0.242426	-0.305712	0.126399	0.0814608	1.48482	0.499657	0.0473349	1.42463	1.11313	0.861901	0.184662	-1.18645	1.03919	-0.596847	-0.456698	-0.390876	0.795737	-3.27991	-0.303789	-2.09285	-1.51999	-4.74718	-0.0175154	0.405748	0.37855	-1.55873	-0.525548	-0.482729	0.268746	0.207799	-0.560929	-0.0793955	0.425338	0.76593	-1.84091	1.04703	1.04964	-0.280066	-0.748421	-0.0130989	-0.954296	-2.279	1.27239	0.400653	0.112986
RF_191	trans-╬▓-Ionone C13H20O_Flesh_ID36456_SPME GCMS_volatiles	flesh	270	0.352618	1.40452	-0.300766	-0.504848	-0.609328	-0.463921	-0.151926	2.52332	2.84185	-0.598799	1.9441	2.31479	2.29161	2.30951	-0.430502	-0.296368	-0.414736	1.47538	-0.440556	0.210378	0.502204	0.830248	-0.610689	-0.673032	-0.670854	1.74118	-0.49992	-0.551553	-0.692794	-0.74635	-0.723337	-0.759768	-0.160172	-0.739274	-0.899069	-0.542226	-0.588024	1.6297	1.92396	-0.334338	2.15858	-0.607277	-0.487374	1.41368	2.2014	-0.629242
RF_488	Galacturonic acid_Peel_ID40905_GCMSTOF_polarmetabolites	peel	271	1.04508	0.930359	0.882085	-0.632395	-1.06965	-0.0821146	-0.785397	-0.206259	0.485941	-0.0419977	0.417579	-0.956324	-1.3279	-0.978573	-1.06635	-1.91424	-0.538932	-1.1146	-1.76406	0.630676	1.478	-0.985197	-0.401722	0.401523	0.787668	-0.055003	-0.843331	-0.544414	0.844661	-0.703597	1.02529	0.703267	-0.177753	0.226698	0.0269662	1.22079	0.161598	-0.754272	-0.491464	-0.786922	-1.22045	0.216332	0.930818	-0.679414	0.148652	2.28494
RF_035	Phenylalanine_Flesh_ID26943_GCMSTOF_polarmetabolites	flesh	272	-1.25789	0.594023	-3.78384	-0.95712	0.884259	0.582936	0.80926	-0.455185	2.87479	0.910795	0.538767	1.76016	0.987768	0.415003	-3.06684	-2.96493	-2.8996	-0.739703	-5.21623	-3.07226	-4.62714	-2.11427	-5.19965	0.483903	1.53385	1.8458	-3.33703	0.235471	-2.52453	0.903803	0.273818	-1.10125	-1.41002	0.705202	1.8356	-1.56835	0.491722	1.97426	0.0518892	1.25791	0.555469	-3.30793	-4.16677	0.803288	1.27398	-2.42787
RF_413	Mg_Flesh_ID39237_ICPMS_micronutrients	flesh	273	0.0161842	0.767046	0.548855	0.799092	-0.120154	-0.32701	-0.57928	-0.206397	-0.27323	-1.03399	0.329353	0.139683	-0.109443	-0.00830998	-0.323606	-0.743719	-0.841409	0.0934107	0.473069	0.692222	-0.335547	0.547761	0.634443	0.0147518	-0.464585	-0.439176	-0.165158	-0.61641	0.0304519	-0.446403	-0.471906	-0.0199426	-0.18567	-0.289879	-1.40565	0.0332931	-0.246879	0.659413	1.37845	0.101656	-0.695704	-0.155762	0.184895	-0.00830998	-0.424802	0.151752
RF_195	Alanine_Flesh_ID24850_GCMSTOF_polarmetabolites	flesh	274	0.754337	-0.152152	1	0.523358	3.53727	0.504242	3.73821	4.89117	2.36311	2.20847	6.10755	0.943194	-0.25997	2.68786	-0.0588723	-0.927298	-1.82889	1.56347	-3.83627	0.0274176	-2.8157	0.221301	1	-1.57816	1.30669	1.59448	1	-0.134921	-2.54009	3.13883	-2.61147	-3.81657	-3.17148	-1.51786	1.31476	-3.4584	2.20063	1.87653	-1.6604	-1.19699	-3.05434	-0.198835	-0.632473	-1.9839	-3.55234	-4.73457
RF_302	Docosane, n-_Flesh_ID32068_GCMSTOF_polarmetabolites	flesh	275	-0.0642264	-0.135334	-0.204377	-0.0237159	0.00967797	0.269572	0.305317	0.164996	-0.174275	0.0849452	0.104887	0.10546	0.11202	0.253234	0.242812	0.132526	-0.0218921	0.0545759	-0.0821207	-0.0176268	-0.114861	0.206691	0.016351	-0.237113	-0.173362	0.0607971	-0.170867	0.017777	-0.0867139	0.0400477	-0.250137	-0.0517569	0.0114689	-0.0129877	-0.0370329	-0.26121	-0.139412	0.0859347	-0.0360843	0.13849	-0.216453	-0.166767	0.262844	0.0529836	0.0026563	-0.0542589
RF_580	Maltitol_Peel_ID45149_GCMSTOF_polarmetabolites	peel	276	1.2383	-1.04913	1.17766	0.334016	0.682487	-0.16336	-0.862322	-1.23064	-0.623781	-1.54304	1.02028	-0.88692	1.1669	-0.758261	-0.0856468	0.953641	0.422346	-1.11465	0.542835	-0.793616	0.594804	0.445466	0.949705	-1.01208	1.4738	0.640236	0.87959	0.68063	1.10914	0.238646	0.243551	-0.487322	-0.0120282	0.868543	1.87515	1.77753	1.39855	-1.70448	-0.600329	-1.32991	-0.15324	-1.24121	-0.889896	-1.03366	-1.60372	0.163041
RF_316	5,9-Undecadien-2-one, 6,10-dimethyl- C13H22O_Flesh_ID36462_SPME GCMS_volatiles	flesh	277	0.477463	-0.669229	0.259435	0.152186	-0.485034	-0.0659319	-0.127149	0.256633	-0.306883	-0.608856	1.76872	2.08047	1.94287	2.00283	-1.20577	-1.27338	-0.68817	1.57378	-0.599042	1.08206	1.23898	0.489814	-1.49554	-1.54762	-0.837719	0.973035	-1.26082	-0.621233	-1.04599	-0.718017	-0.869557	-0.162847	-0.600935	-1.02638	-1.13147	-0.936706	-0.692828	1.4436	0.207277	-0.51213	2.47782	-0.930137	-0.912875	1.27552	1.62724	-0.596128
RF_130	Alanine_Flesh_ID23061_GCMSTOF_polarmetabolites	flesh	278	2.42985	1.14801	-1.12635	-0.312276	1.08655	-0.0440169	3.24395	0.308724	3.94806	2.65995	1.08406	1.45347	0.00341551	0.234398	-0.160664	-0.440256	-0.164413	1.48464	-3.57897	-0.235162	-1.62545	-0.0118512	-6.2703	0.360791	0.494994	-0.386687	-3.41199	-0.769918	-1.23751	-1.44427	-0.0187663	-2.70998	-2.95336	-1.51437	0.6087	-2.65822	-0.743274	0.899439	1.48064	1.46895	1.28655	-1.68009	-1.33059	1.93206	1.42648	0.950415
RF_436	Galactitol_Flesh_ID30165_GCMSTOF_polarmetabolites	flesh	279	-0.0932362	2.11772	1.02004	-0.341167	0.920654	0.598283	0.401931	1.7124	0.699281	1.05116	0.0565335	-1.22909	-1.16927	1.07735	0.774238	-1.08286	0.616322	0.184999	-2.41872	1.88363	-1.12903	-0.482441	-0.40231	-1.03357	0.118776	-0.755148	-1.26684	-0.716102	0.166166	-0.869563	0.571072	-0.760256	-0.206041	-0.257055	-0.633688	-0.329329	-1.03308	-0.245077	0.443141	-0.169768	-0.145282	0.323373	-0.380739	0.0830087	-0.306948	0.639008
RF_466	Serine_Peel_ID34526_GCMSTOF_polarmetabolites	peel	280	2.14785	-1.65754	0.126665	-0.385401	-0.272338	-0.682794	-0.0265572	0.0781732	-0.358584	-0.494033	1.80913	-2.8033	-2.37419	-2.38851	-2.71153	0.0200363	-0.733478	-2.09674	-3.31599	2.50704	-2.97219	-1.08079	-3.6336	2.65853	0.493447	0.621372	-0.794531	0.260557	0.926477	0.498772	1.93492	-0.227057	0.112745	-0.708578	-1.47691	1.06054	0.461424	0.912175	-0.514296	-0.0706717	0.287039	1.01755	1.11054	0.240263	0.374009	0.267548
RF_474	Arginine_Peel_ID39749_GCMSTOF_polarmetabolites	peel	281	-0.588688	-2.98994	-0.00587633	0.0734925	-0.486631	1.35393	-2.17307	-2.96662	0.581506	-2.50793	1.59098	-2.93638	-4.19757	-5.86502	-6.04472	1.55845	-0.226801	-5.24369	-1.82785	1.64826	-1.88448	-1.14132	-6.64656	-0.507239	-0.785176	1.28164	1.40895	-0.196646	1.25363	0.0219771	0.728053	1.18623	1.55565	1.47374	-0.75644	-0.0920564	0.867532	0.308262	0.149345	0.393426	2.95208	0.214452	-0.793586	1.38836	2.86602	-0.771407
RF_465	Serine_Peel_ID35310_GCMSTOF_polarmetabolites	peel	282	1.68745	-0.212224	-0.190942	-0.0938714	-0.0436195	1.44823	-0.55733	-0.137952	-0.166912	-0.959629	1.33743	-2.42915	-2.14244	-1.42509	-2.53864	1.52827	-0.683946	-1.6286	-1.13634	1.92346	-0.78465	-0.0344963	-1.50484	1.4705	0.291269	1.79393	-0.591314	0.0899939	1.45889	0.554131	1.45407	-0.167161	-0.221491	0.656571	-0.714574	2.67491	1.25023	1.18198	-0.0533717	0.130082	1.81492	-0.0541359	0.814375	0.0262354	-0.132321	0.393825
RF_033	Serine_Flesh_ID24614_GCMSTOF_polarmetabolites	flesh	283	-0.087843	0.477215	-2.07362	1.32551	1.72636	0.688065	1.22724	0.862969	1.66702	1.21158	1.69792	0.417518	-0.557138	0.878185	-1.02497	-1.12731	-0.737784	-0.733961	-2.96257	-0.486928	-2.86652	-1.17687	-4.15412	-0.630451	0.951241	0.591026	-2.70806	0.508214	-2.24338	0.918286	-0.539091	-1.58665	-1.12444	0.423432	1.01924	-2.02155	1.46326	1.56342	-0.262717	1.22019	0.100067	-0.108388	-1.24237	0.144996	-0.0118688	-0.0187487
RF_538	Galactaric acid_Peel_ID41748_GCMSTOF_polarmetabolites	peel	284	0.697593	-1.40516	-0.989492	-0.914259	-1.39564	0.824602	-0.925714	0.0713369	-0.752864	1.05304	-0.233672	-1.22119	-0.946153	0.332101	-0.875773	0.118039	-0.263953	0.0875133	-1.37474	0.434597	-1.43874	0.641363	-1.17312	0.036944	-0.391049	-0.0330687	0.15203	0.276894	-0.344624	-1.62555	-1.35508	0.403944	-0.0640334	-1.4927	-1.48965	-0.476586	-1.31905	-0.077553	0.563147	1.27455	1.6108	0.128277	0.910789	1.58826	1.69543	1.42257
RF_315	4'-Hydroxydodecanophenone C18H28O2_Flesh_ID36214_SPME GCMS_volatiles	flesh	285	0.696437	-0.450448	-0.525635	-0.83238	-0.301974	0.087022	0.362913	-0.725124	-0.610249	-0.206135	1.63583	2.38672	2.23064	2.24447	-0.868209	-0.323556	-0.116993	1.54289	-0.48116	0.268903	0.337843	-0.0832868	-1.00376	-1.16208	-0.462712	0.650934	-0.499273	-0.640932	-1.00754	-0.363325	-0.825615	-0.587236	-0.961206	-0.972997	-0.88368	-1.15428	-0.0990603	1.35886	1.51646	-0.257734	2.01983	-0.926947	-0.348628	1.22775	1.9638	0.149266
RF_531	2-Cyclohexen-1-one, 4,4-dimethyl- C8H12O_Flesh_ID36199_SPME GCMS_volatiles	flesh	286	0.418612	-0.682539	0.214885	0.102654	-0.913939	0.60893	-0.150435	-0.561678	-0.406996	-0.273448	-0.186684	-0.345218	-0.720565	-0.880637	0.239827	-0.57289	0.912123	-0.341578	-0.514683	-0.377	-0.373762	-0.737845	-0.286125	-0.161784	-0.277016	0.285278	-0.311152	1.17992	-0.14213	-0.717764	-0.576332	0.0275455	-0.710855	-1.24469	0.0725279	-0.728176	-0.39654	-0.630467	-0.789964	-0.737618	-0.254807	0.212241	0.565337	0.131766	-1.0234	1.36047
RF_540	Cyclopropanecarboxylic acid, 1-amino-_Flesh_ID25112_GCMSTOF_polarmetabolites	flesh	287	1	1	1	1	-0.39094	1.26487	-0.643158	1	1	-1.19559	1.19394	3.8292	3.40756	2.79404	1	0.0217218	0.217153	3.46128	1	-0.869118	1	1	-0.422745	1	1	1	1	-0.0529652	1	1	1	1	1	1	1	1	1	0.806266	1	0.115328	-1.06252	1	-0.454341	1	1	1
RF_156	1-Nonyne C9H16_Flesh_ID36397_SPME GCMS_volatiles	flesh	288	2.05496	0.619143	-0.163611	0.284001	-0.347157	0.184588	0.554659	1.45421	-0.00400248	-0.248695	-0.289112	-0.410939	-0.818004	0.721423	0.0215801	-0.85724	-0.418472	-0.176156	-0.107994	-0.803832	0.734849	-1.0193	-0.470237	-0.985283	-0.241413	-0.473191	-0.341458	-0.469297	-0.578207	-0.23257	-0.595532	-0.373091	-0.308102	-0.769426	-0.779513	-0.341996	-0.0983434	-0.222177	-0.698865	0.231504	-0.897733	-0.365982	-0.497193	-0.608111	-0.738827	0.423662
RF_175	2-N-Propyl[1,3,2]dioxarsinane C6H13AsO2_Flesh_ID36232_SPME GCMS_volatiles	flesh	289	0.867033	0.832419	0.330447	-0.172309	-0.112992	-0.465778	0.652185	2.20394	2.26486	-0.0236001	0.831786	-0.401206	1.12171	1.04831	-0.410974	-0.79901	-0.745379	0.792904	-0.391346	-0.194468	0.132826	1.4018	-1.24321	-0.473325	-0.794844	1.15803	-0.785392	-0.340328	-0.574918	-0.516921	-0.892669	-0.517316	-0.946235	-0.504011	-0.665978	-0.856784	-0.893347	0.305393	1.15039	-0.876328	0.919442	-0.258385	-0.407438	0.0129983	0.967007	-0.462098
RF_050	Galactinol_Flesh_ID22648_1HNMR_polarmetabolites	flesh	290	-0.608603	1.26258	-1.64486	-1.29647	-0.370039	-0.57772	1.02354	0.236113	0.797472	0.461336	0.148299	-0.0795988	-0.00557601	-1.11034	-0.383387	-0.582842	-0.904884	-0.82379	-0.0752213	-1.8822	-0.830118	-0.668431	0.193998	2.13638	1.46486	1.42933	-0.424845	-0.3304	-0.369898	1.1291	1.52526	2.07185	0.965039	2.51146	1.13112	1.85133	0.951315	-0.407877	0.684848	-0.450604	-0.0663874	0.999602	0.773339	0.263959	1.47382	0.280721
RF_483	Diethylenglycol_Peel_ID34403_GCMSTOF_polarmetabolites	peel	291	0.186946	0.142398	0.152129	0.0815795	-0.0130259	-0.381482	-0.397681	-0.12028	-0.0674426	-0.346244	-0.0864208	-0.359889	-0.118205	-0.193574	-0.224978	0.0428779	-0.248427	-0.233758	0.0791739	0.00582528	-0.129444	-0.113475	0.0643606	-0.34725	-0.266324	-0.110934	-0.0382598	-0.107253	-0.0598702	-0.0176518	0.170954	-0.0545159	-0.075516	0.0968662	0.183749	0.206791	-0.322928	0.0259861	0.201585	-0.0733153	-0.0424816	-0.0421158	0.0244496	0.142602	-0.285943	0.0125127
RF_219	Aspartic acid_Peel_ID35747_GCMSTOF_polarmetabolites	peel	292	0.701972	-2.98879	-1.41556	-0.876984	-2.01459	-1.48991	-1.35417	0.440423	-0.202878	-1.3801	0.843169	-2.32437	-1.62682	-0.131735	-2.39675	0.0930531	0.0489065	0.437014	-2.22457	0.164397	-1.93338	-2.04289	-3.25686	0.828091	-0.0685603	-0.363902	-0.0795241	0.350942	0.591931	0.18975	0.753994	0.372372	0.154155	-0.589571	-0.842476	-0.295867	0.197856	0.999903	-0.67208	-0.316269	0.121123	0.622622	0.807481	0.531231	0.221741	0.937379
RF_076	9-Decen-1-yl acetate KI=1399 C12H22O2_Flesh_ID36356_SPME GCMS_volatiles	flesh	293	0.851465	-0.0531364	0.243624	0.965355	-0.656885	-0.808801	-0.563196	-0.244243	-0.470425	-0.548312	-0.864309	-0.924205	-0.778317	0.289184	1.60202	-0.829525	0.832637	0.0931914	0.906841	-0.0809122	1.51656	-0.4695	0.435147	-0.818505	-0.782618	-0.271235	-0.583077	-0.655638	-0.759611	-0.326618	-0.808772	0.272558	-0.597282	-0.753401	-0.792437	-0.99626	-0.498869	0.790921	-0.176001	1.11447	-0.839919	-0.123107	-0.266812	-0.892605	-1.11432	2.74523
RF_312	1-Cyclohexene-1-carboxaldehyde, 2,6,6-trimethyl- C10H16O_Flesh_ID36383_SPME GCMS_volatiles	flesh	294	-0.530718	0.336521	0.307789	-0.272311	-0.977282	-0.487532	-1.13141	-0.80642	-0.611444	-0.519907	1.14546	2.24834	1.94048	1.87231	-0.930253	-0.788236	-0.165312	1.07961	-0.318542	0.657638	-0.459905	-0.752899	-0.638942	-0.996534	0.174449	0.15463	-0.93746	-0.367883	-1.20139	0.0417245	-0.7491	-0.278956	-1.01939	-1.37	-0.333244	-0.931887	0.107687	0.931445	1.51419	-0.223751	1.69555	-0.624845	-0.0554808	1.2421	1.8461	-0.500718
RF_314	1-Cyclohexene-1-carboxaldehyde, 2,6,6-trimethyl- C10H16O_Flesh_ID36405_SPME GCMS_volatiles	flesh	295	0.0351894	0.0353399	-0.354042	0.318091	-0.806575	-0.512981	-0.307335	-0.33452	-0.427973	-0.392695	1.54544	2.30101	2.01147	2.01065	-0.685646	-0.711003	-0.134531	1.33939	-0.212499	0.785419	0.102224	-0.44771	-0.666763	-0.982383	-0.211233	0.776869	-0.469581	-0.043397	-0.847983	-0.343696	-0.796383	-0.448293	-0.794337	-0.940696	-0.976616	-0.476479	0.158116	1.48854	1.53662	-0.421253	1.78053	-0.203603	-0.499993	1.2775	1.89452	-0.409093
RF_022	Trehalose, alpha,alpha'-_Peel_ID44582_GCMSTOF_polarmetabolites	peel	296	-1.8278	1.01564	-0.734529	-2.74551	-2.09395	-0.406864	-0.0350208	-2.61736	1.40961	-0.164107	-0.83163	2.94565	1.45011	1.602	1.49686	1.18433	0.908203	0.11222	-1.2874	-0.886767	-2.95684	-4.20519	-4.085	-0.366484	1.253	2.11262	0.692701	1.52369	2.18317	-1.67144	-1.06163	1.10975	-0.861698	0.290506	0.871724	2.54508	0.536002	-0.300522	1.8905	0.596761	0.226971	-0.792218	-1.17027	-0.434058	1.13252	-0.062052
RF_285	Alanine, beta-_Peel_ID35802_GCMSTOF_polarmetabolites	peel	297	2.76905	-2.70443	-1.45861	-1.28474	-0.852971	-0.0233461	-0.100734	1.66359	-0.0739619	0.503567	3.29327	-0.798244	-0.839816	2.40383	-1.5276	0.347238	0.0308396	1.70812	-1.45221	2.96514	0.0817658	0.898823	-4.1363	0.285482	-1.66164	0.37221	-1.4029	-0.576419	-0.28239	-1.64697	-0.396351	-1.27447	-1.24391	-2.60813	-3.08916	-0.46976	-1.58696	1.67634	-0.512928	1.25054	1.37575	1.89749	2.63215	0.76489	1.60094	2.46698
RF_421	Benzoic acid_Peel_ID34502_GCMSTOF_polarmetabolites	peel	298	0.276697	-0.0416382	-0.111693	0.188204	-0.0367619	-0.52292	-0.339828	-0.0725909	-0.016218	-0.328771	-0.255215	-0.27407	-0.325509	-0.271533	-0.355852	-0.110493	-0.264259	-0.196567	0.10942	0.166758	0.0192795	-0.271496	0.141361	-0.149277	-0.130135	-0.139404	0.0642931	-0.103505	0.0021274	-0.0234694	0.193891	0.188002	0.0732787	0.200864	0.170307	0.268722	-0.482748	0.23765	0.306216	0.0762489	0.0544741	-0.12816	-0.0553649	0.193621	-0.394064	-0.220381
RF_096	2-Propenoic acid, 2-(methylthio)ethyl ester C6H10O2S_Flesh_ID36381_SPME GCMS_volatiles	flesh	299	3.58159	-0.54401	-0.452402	-0.287022	2.24529	1.77556	4.07834	3.22788	0.0333321	4.08465	0.346212	-0.695824	-0.569817	2.13514	0.309355	0.562933	-0.199639	1.43585	-0.310235	-0.994095	2.76192	-1.24488	-1.07171	-0.94922	-0.909834	1.38777	-0.209423	-0.730857	-1.02571	-0.62335	-0.953396	-0.588597	-0.750363	-1.18629	-1.10668	-1.11053	-0.789902	2.71199	-0.544222	2.40445	-1.22509	0.882553	1.2519	-1.24109	-0.685514	2.38444
RF_174	Benzene, 1-methyl-3,5-bis(1-methylethyl)- C13H20_Flesh_ID36419_SPME GCMS_volatiles	flesh	300	3.31369	0.647585	-0.733617	-0.49025	0.176753	-0.150457	2.29792	2.51643	2.766	1.35134	1.4926	0.119173	-0.246282	1.79669	-0.789556	-0.393951	-0.720813	1.26072	-0.919233	-0.738572	0.822407	1.6912	-0.85657	-0.960278	-0.540425	1.13773	-0.635779	-1.00563	-0.985734	-0.557842	-0.992694	-0.461608	-0.681848	-1.08277	-0.821425	-0.827293	-0.705883	0.499934	0.684302	0.241449	0.320583	-0.353562	-0.0249686	-0.433512	0.174732	0.15742
RF_147	Ethanolamine_Flesh_ID23863_GCMSTOF_polarmetabolites	flesh	301	0.162834	-0.106292	-0.0826335	-0.0202662	0.326607	0.348758	0.66514	-0.010357	-0.0246662	0.397494	-0.152044	0.261637	0.226459	0.475469	0.266565	0.231836	-0.196916	0.172396	-0.174398	0.00996042	-0.109263	0.067235	-0.182406	-0.269167	-0.150378	-0.0643293	-0.0487717	-0.21118	-0.106614	-0.8652	-0.277417	0.0560262	0.0812156	0.0883266	-0.363916	-0.122383	-0.568916	-0.123384	0.167385	0.189331	-0.0310786	-0.229214	0.596077	0.134602	0.00898782	-0.0692426
RF_052	Melibiose_Flesh_ID34536_GCMSTOF_polarmetabolites	flesh	302	-0.486819	-0.605554	-2.99042	-1.71458	-0.0269572	-0.848767	2.9783	-0.214543	-0.0153061	3.64723	1.2464	-0.804501	-0.380605	1.28599	-0.301397	-1.2577	-0.435376	-0.8717	1	-0.0658756	-2.99885	-3.25318	-3.28985	0.69545	2.60876	-1.1952	-1.64816	-1.07043	1.73495	1.09231	0.756903	0.827005	1.1208	3.71488	0.959089	2.9753	0.81657	2.77145	2.39591	0.892493	1.01227	0.418133	-1.32462	1.08214	1.76901	0.667412
RF_158	Propanal, 3-(methylthio)- C4H8OS_Flesh_ID36224_SPME GCMS_volatiles	flesh	303	1.02819	0.299547	-0.455872	-0.763831	0.655861	1.14124	-0.140375	2.01035	-0.531956	1.16396	0.103981	-0.363106	-0.217368	0.503934	0.254839	0.250307	-0.220151	0.429199	-0.93971	0.946379	-0.352576	1.67412	-1.46055	-0.833172	-0.700886	-0.351851	-0.241507	-0.439931	-1.10896	-0.628132	-0.995771	-0.673808	-1.44311	-0.984969	-1.24072	-0.643046	-0.233184	-0.286345	-0.81034	-0.285338	-0.598077	1.44719	1.78778	-1.53553	-1.21314	-0.864765
RF_563	3,5-Octadien-2-one C8H12O2_Flesh_ID36340_SPME GCMS_volatiles	flesh	304	-0.484315	-0.626089	-0.482422	-0.490671	-0.878713	-0.486516	-0.250466	-0.400702	-0.574316	-0.381034	-0.186555	0.0102357	-0.766742	-0.647974	0.381677	1.8041	0.0256185	-0.245963	-0.219754	-0.380703	0.158018	1.78024	0.9225	-0.35814	0.234298	-0.114351	-0.254439	-0.308443	1.12642	-0.134745	-0.505139	-0.335528	0.0114359	-0.591265	-1.01743	0.318457	-0.150276	-0.529047	-0.997822	0.286408	-0.288777	2.01074	-0.326811	-0.627844	-0.95209	0.0712936
RF_481	unkM1,6=citrulline_Peel_ID33371_1HNMR_polarmetabolites	peel	305	0.849851	-1.13156	0.0761491	-0.0746579	0.146136	0.34656	-0.939518	-1.76072	0.00523388	-2.34551	1.24511	-1.53246	-1.97997	-2.79921	-2.10039	0.0292754	-0.854269	-3.55179	-0.021881	1.26903	-0.418751	0.300711	-1.56817	1.46437	0.203112	0.48076	1.02634	0.827014	0.330059	1.01691	0.473187	0.654976	0.991241	0.499921	-0.644903	-0.0736444	0.88989	-0.413725	-0.493132	0.0875933	0.828448	-0.278934	-0.372253	0.993741	0.635232	-0.115065
RF_115	3-(Methylthio)propanoic acid ethyl ester C6H12O2S_Flesh_ID36444_SPME GCMS_volatiles	flesh	306	2.59261	2.03794	-0.459536	-0.0910416	-0.917018	-0.0470029	1.73618	0.805734	-0.405847	1.47562	0.273662	-0.407646	-0.920616	2.20973	-0.526243	-0.958522	-0.468265	3.16326	-0.00409598	0.292225	0.709546	1.01105	-0.907875	-0.937296	-0.313151	-0.35726	-0.241977	-0.522591	-0.874135	-0.5486	-1.0069	-0.546815	-0.690827	-0.90962	-0.893857	-0.852095	-0.45493	1.26927	-0.538951	1.10876	-0.603523	-0.00469361	0.0962716	-1.10377	-0.648646	0.1447
RF_574	1H-Indene, 2,3-dihydro-1,1,3-trimethyl-3-phenyl- C18H20_Flesh_ID36377_SPME GCMS_volatiles	flesh	307	-0.399966	-0.52162	0.338509	0.119097	0.0768825	-0.324807	-0.602967	-0.603874	-0.678937	-0.924029	-0.793802	-0.417855	-0.0299322	-0.543951	-0.690594	-0.046018	-0.547392	-0.621544	0.375668	0.148283	0.596213	-0.624255	0.15732	-0.606546	0.0673403	-0.335179	-0.460795	-0.565607	-0.237328	0.185597	-0.0221316	-0.055185	-0.276962	-0.234321	-0.13914	0.180478	-0.33198	-0.381186	-0.404109	0.0193661	-0.232482	-0.260651	-0.590842	-0.237374	-0.186564	-0.599286
RF_416	Dodecane_Peel_ID34183_GCMSTOF_polarmetabolites	peel	308	0.101444	0.0827521	-0.004458	-0.0083377	-0.172198	-0.580949	-0.368009	-0.123321	-0.433208	-0.468145	-0.313927	-0.337857	-0.273216	-0.130095	-0.225275	-0.0556189	-0.340264	-0.268609	0.11418	-0.036162	-0.192963	-0.00981095	0.176876	-0.219536	-0.208016	0.0367392	0.0196809	-0.0308372	-0.0319936	0.0457533	0.181611	-0.0494454	-0.0140893	-0.010205	0.371647	0.200132	-0.14727	-0.073872	0.226374	-0.299787	-0.429483	-0.284206	0.0377316	0.183047	-0.368481	-0.00519505
RF_249	Disulfide, dimethyl C2H6S2_Flesh_ID36295_SPME GCMS_volatiles	flesh	309	-0.245148	-0.405613	-1.5983	-1.82621	-1.25046	-1.1001	-0.219457	-0.657528	-0.253776	-0.798739	-0.144944	0.4766	-0.12586	0.0178161	0.0601881	1.01439	-0.385236	-0.989823	-1.72516	-0.745442	-1.70909	-0.0479248	-2.03585	-0.433485	0.375741	-0.815472	-1.44383	-0.762994	-0.117376	-0.611987	-0.0458218	-0.604621	-0.325112	0.301525	-0.153915	-0.199645	-0.272666	-0.607403	0.33166	-0.399702	0.0585737	1.08231	-0.440773	0.0166002	0.344378	-0.0569769
RF_394	Malic acid_Flesh_ID22655_1HNMR_polarmetabolites	flesh	310	-0.0811057	-0.236062	-0.702653	1.2115	0.229177	-1.48475	-0.436029	0.28301	-0.119672	-1.85784	1.79574	1.48952	0.550738	1.50774	-0.193945	-1.3065	-0.29102	1.9798	2.45181	3.57075	-0.0715671	1.05306	3.18701	0.0681931	-0.122654	0.573653	0.25105	-0.339863	0.0620861	-0.427376	-0.506453	1.34251	0.745997	0.435065	-0.0403812	-0.668764	-0.177684	1.00358	1.24569	-0.0251968	1.39283	-0.491263	-0.747993	0.566945	1.18266	-0.654432
RF_601	Lumichrome_Peel_ID35156_GCMSTOF_polarmetabolites	peel	311	-0.0474937	0.205558	0.411336	-0.87909	-0.690692	0.396212	-0.933941	-0.299566	0.394729	-1.43009	-0.537196	-0.947971	-0.859153	-1.1654	0.278439	0.134202	-0.1441	-1.0845	-0.0494858	0.211333	-0.404732	-0.391781	0.715144	-0.378215	0.539991	0.727593	0.252787	-0.268949	-0.375893	0.63289	1.08204	0.861595	0.720187	0.984003	0.80742	1.11397	0.225796	-0.409097	-0.206574	0.308022	-0.126098	-0.190587	0.159652	-0.672152	-0.60824	-0.475934
RF_005	Heptanedioic acid, 2-amino-_Flesh_ID28908_GCMSTOF_polarmetabolites	flesh	312	-0.625144	-0.453592	-0.313725	0.149756	-0.000993025	0.256522	0.152309	0.462409	0.356843	0.256055	0.838049	-0.0851727	-0.419996	0.185518	-0.247818	-1.27302	-0.150992	-0.438922	-1.07748	0.252477	-1.06698	-2.32765	-4.35122	-0.22176	0.127549	-0.435973	-0.558999	0.243282	-0.793916	0.457092	0.397681	-0.181428	-0.142154	-0.0215535	0.544087	-1.42737	0.376835	-0.00907623	-0.232841	0.134581	0.1139	-0.471832	-0.848986	0.66714	0.967601	0.302503
RF_352	3-Octanone, 2-methyl- C9H18O_Flesh_ID36315_SPME GCMS_volatiles	flesh	313	0.118727	-0.151045	-0.682692	-0.744769	0.11023	0.247214	0.381437	1.07165	0.807446	-0.503289	0.40344	-1.09929	-0.404758	-0.943462	-0.87445	0.953725	-0.770836	-1.07799	0.00409787	-0.416235	0.387829	0.126343	0.141061	-0.769293	-0.176079	0.59124	0.0363736	-0.511507	-0.16323	-0.551912	-0.430957	0.0749533	0.0278071	-0.650699	-0.751558	-0.291906	-0.814729	-0.124777	-0.244124	-0.316541	-0.106462	0.967925	-0.695545	-0.396094	-0.595288	-0.527175
RF_003	Glutamic acid_Peel_ID37475_GCMSTOF_polarmetabolites	peel	314	-1.38547	-0.731439	-0.201105	-0.8857	-1.15418	1.60853	-0.33731	0.46238	-0.412734	0.894077	1.19208	-2.18204	-0.811598	0.652153	-1.25466	1.63807	-0.255665	-0.578008	-2.034	-1.40067	-1.83331	-0.456197	-5.3067	0.307927	0.50315	0.660507	-0.0740182	-0.227873	0.989107	0.367962	0.357509	0.521195	-0.0232912	-0.489562	-0.928961	-0.648344	1.15499	0.726892	0.110264	-0.0906132	0.270428	0.227351	0.617431	0.0952145	-0.717185	0.534052
RF_507	beta-Damascenone, trans- KI=1385 C13H18O_Flesh_ID36474_SPME GCMS_volatiles	flesh	315	-0.198612	-0.737075	-0.597919	-1.13649	-0.516245	-0.512878	0.147239	-0.306179	0.270368	0.0536884	-0.211116	0.0748265	0.128502	0.0232886	-0.249684	0.547382	-0.00439195	-0.77683	-0.637593	-0.275761	-0.299026	-0.514479	-1.12814	-0.637126	0.175307	-0.632492	-1.00696	-0.67625	-0.124432	-0.239006	-0.341354	-0.702247	-0.536544	0.0441238	-0.652662	0.129976	-0.793071	-0.277977	-0.319465	0.162289	-0.49647	-0.271408	-0.760939	-0.972507	-0.332299	-0.177809
RF_446	Butanoic acid, 2-methyl- C5H10O2_Flesh_ID36373_SPME GCMS_volatiles	flesh	316	1.51051	2.32567	-0.960735	2.55013	1.6492	1.70788	-0.315052	0.557043	-0.493126	0.404042	0.323798	-0.613849	-0.249252	-0.0608011	-0.656526	-1.08938	-0.989075	0.288047	-0.991781	-0.384214	1.22752	-0.101733	-1.6113	-0.606303	-0.332651	1.87116	0.53784	-0.810709	-0.48759	-0.463326	1.12432	-1.33176	-1.39071	-0.28233	-1.09979	-1.1778	-1.28229	0.535633	1.78135	-0.401322	1.55923	-0.379846	-0.803145	-1.07117	-0.707275	2.53746
RF_422	Octadecanoic acid_Peel_ID42985_GCMSTOF_polarmetabolites	peel	317	0.0766595	-0.259786	-0.0731331	0.150863	-0.359323	-0.261096	-0.25815	-0.0547169	-0.0183783	-0.438856	-0.390996	-0.360522	-0.247508	-0.484316	-0.47313	-0.0722429	-0.238687	-0.329456	-0.0592273	0.11662	0.215557	-0.370867	0.419434	-0.0247379	-0.0584718	0.140155	0.048819	-0.111381	-0.0182174	0.0319679	0.163892	0.270647	0.154177	0.175713	0.00825512	0.287191	-0.0232275	0.06962	0.247123	-0.126162	-0.0618494	-0.0861854	-0.240593	0.0143208	-0.370094	-0.292572
RF_512	Ferulic acid, trans-_Peel_ID42230_GCMSTOF_polarmetabolites	peel	318	1	0.412846	1	-0.141422	-0.529163	0.518753	-0.0590709	-0.841054	-0.335026	0.384729	0.125827	0.112316	0.647717	-0.822119	-0.920023	-0.727274	-1.08727	-1.08274	-1.20724	0.354679	0.14941	-0.0385991	-0.553373	0.773632	0.130641	2.25618	-0.0982633	-0.570018	3.36499	-0.597017	-0.0584303	0.272007	0.491633	-0.978564	-1.03028	2.5328	-1.07966	-0.25673	0.0952308	0.133831	0.344094	-0.551018	-0.00488938	0.101184	-0.243774	1.07887
RF_084	2-Butanone, 1-(acetyloxy)- C6H10O3_Flesh_ID36370_SPME GCMS_volatiles	flesh	319	1.49007	1.15654	0.266017	0.16248	-0.321848	-0.376477	0.797568	-0.0672828	0.30772	1.11152	-0.0302507	-0.105023	-0.552778	0.656103	0.629776	-1.38009	0.21184	-0.159874	-0.511806	-0.226981	-0.624832	-0.513282	-1.3241	-1.32952	-0.569374	-1.24415	-0.710606	-0.507231	-0.169102	-0.985626	-0.670765	-1.46168	-0.533954	-1.17993	-0.956353	-0.701455	0.735007	-1.4455	-0.267927	0.351098	-0.269092	-1.03319	-0.24781	-0.94774	-0.142119	-0.308449
RF_348	Benzeneacetaldehyde C8H8O_Flesh_ID36346_SPME GCMS_volatiles	flesh	320	-0.589497	1.13893	-0.638467	-0.320927	1.52821	0.939944	-0.565283	1.16448	1.03626	-0.0845768	0.94513	-0.523015	-0.0745303	3.82867	0.86982	1.45597	-0.104945	3.79562	-1.26937	-0.891361	-0.902134	2.24432	-0.967191	0.46187	-0.0456592	1.38613	0.199149	-0.534776	-0.134015	-0.975296	0.0058488	-0.870122	-0.660937	-0.522298	-0.557404	-0.468882	-0.371042	-0.124247	-0.817107	-0.4161	-0.947781	0.428093	-0.384783	-0.435163	-0.447416	-0.134257
RF_513	Vanillic acid_Peel_ID39143_GCMSTOF_polarmetabolites	peel	321	-1.91292	0.209591	-3.16565	0.30368	-1.31734	-0.995727	-0.630867	-0.297647	0.291209	0.465926	-0.182613	0.53461	0.340328	-2.43783	-1.36301	-0.578427	-0.919432	-1.25924	0.464289	1.12252	0.559543	-3.25579	-1.03718	-1.27331	-1.81624	1.53359	0.181266	1.48874	3.36805	-0.859094	0.509919	-0.792963	-1.85474	-1.4329	-3.05047	1.71123	-0.402719	-1.17107	0.812599	-0.45643	0.991685	0.448953	-0.619524	0.801282	-0.114293	0.197192
RF_537	Hydroxylamine_Flesh_ID23072_GCMSTOF_polarmetabolites	flesh	322	0.200983	-1.87108	0.654142	-1.49756	-1.01762	0.864472	-0.0220786	-3.41674	-1.16531	-0.428519	-2.98408	0.363999	0.513767	-0.928326	-0.0234528	0.673285	-1.25348	0.604202	-0.00855421	0.537149	-0.226136	0.222014	0.348475	0.406599	-1.18125	-2.1651	0.366364	-1.33587	0.282424	-4.02953	-0.0675604	0.355322	0.374635	0.369757	-2.57258	-0.812186	-3.75102	-2.83744	0.645955	1.07327	0.661385	-3.71603	0.921193	1.0619	1.07858	0.839519
RF_423	Pyridine, 2-hydroxy-_Peel_ID33562_GCMSTOF_polarmetabolites	peel	323	0.371423	0.199219	0.439981	0.0578608	-0.184407	-1.23564	-1.21083	-0.341284	-0.967515	-1.06351	-0.564182	-1.12051	-0.736127	-0.173359	-0.455558	-0.0914213	-1.0664	-0.210229	0.598379	0.253913	-0.678889	0.0633447	0.451237	-0.159079	-0.195836	-0.383679	0.399363	0.240138	-0.0447428	0.478753	0.357882	0.481075	0.380739	-0.406304	0.712227	-0.0522433	-0.489939	0.21061	0.255379	-0.858521	-0.717486	0.00491644	0.15779	0.215543	-1.25028	0.118574
RF_527	Glutamine_Peel_ID41488_GCMSTOF_polarmetabolites	peel	324	2.84236	-2.19642	0.799634	0.160418	-2.15879	1.02027	-2.0897	-3.4224	0.141172	-3.97982	0.237539	1	1	1	1	0.260338	-2.63095	1	-1.02735	3.23755	-1.31312	-1.56267	-3.23626	1.79568	-0.0567591	2.11696	0.161546	-0.110487	2.46283	-0.09609	0.736779	0.0230229	0.204164	1.01355	-0.18466	3.18414	1.66041	-0.62586	-1.04704	-2.14838	0.902579	2.72111	-0.0484895	0.721499	-0.150213	-0.440544
RF_449	Galactonic acid_Peel_ID41408_GCMSTOF_polarmetabolites	peel	325	0.608035	0.839214	-0.323164	0.853654	0.255146	-0.0267783	1.75574	1.09169	0.431869	1.14405	1.68371	-0.661937	-0.982384	0.0556975	-0.0279437	-0.159537	-0.227033	-0.0752386	-0.931184	0.785754	-0.575186	-0.393952	-0.0692544	-0.734141	-0.249054	-0.735624	-0.583245	-0.838116	0.375956	-1.26525	0.275935	-0.604691	-0.139321	0.108321	-0.665516	-0.441356	-1.17243	-0.118046	0.91554	0.628764	-0.297262	-1.11931	0.511129	0.397753	-0.00617253	-0.337921
RF_335	alpha_methylbenzyl butanoate KI=1363 C12H16O2_Flesh_ID36261_SPME GCMS_volatiles	flesh	326	1.21608	-0.533363	0.0455116	-0.651299	0.0762179	0.403079	1.18625	-0.103101	0.751914	0.630914	-0.00584934	-0.227363	-0.402827	0.321146	-0.122463	-0.270698	-0.336522	0.417452	-0.448579	-0.787378	-0.164935	-0.531156	-0.548938	-1.03768	-0.571306	0.171868	-0.602345	-0.852254	-0.209906	-0.0168013	-0.892693	-0.598757	-0.414223	-0.327184	-1.00753	-0.469213	-0.548139	-0.172706	-0.386802	-0.0217055	-0.471539	0.470897	-0.367899	-0.414529	-0.872607	0.295999
RF_489	Docosane, n-_Peel_ID42764_GCMSTOF_polarmetabolites	peel	327	-0.0161385	0.0222376	0.162928	0.135829	-0.1814	-0.201936	-0.225239	-0.111492	0.0284179	-0.268385	-0.102669	-0.324304	-0.146474	-0.205771	-0.253033	-0.00552237	-0.287002	-0.321493	-0.114752	-0.00465295	-0.123266	-0.171583	0.0577066	-0.0571587	-0.163892	-0.0394943	-0.113562	-0.139823	0.0598716	-0.0344964	0.163484	0.0354092	-0.112849	0.0780851	0.19825	0.123447	-0.123412	0.00706942	0.217913	-0.067927	-0.0994468	0.0539313	0.0496206	0.178796	-0.290634	-0.0398586
RF_420	Hexadecanoic acid_Peel_ID41799_GCMSTOF_polarmetabolites	peel	328	0.189638	-0.225143	-0.0873126	0.174118	-0.339208	-0.229297	-0.186302	-0.0556785	0.0366341	-0.298052	-0.325114	-0.28244	-0.285107	-0.357324	-0.440999	-0.0942662	-0.215739	-0.31906	-0.0175	0.10595	0.109798	-0.311442	0.368762	-0.100733	-0.119449	0.192203	0.0808138	-0.138139	-0.025435	0.0535694	0.156012	0.303607	0.123043	0.213578	0.0379049	0.315779	-0.12734	0.0315835	0.251435	-0.0413269	-0.0394312	-0.137461	-0.253971	0.0130647	-0.369035	-0.329155
RF_080	3-Phenyl-1-propanol, acetate C11H14O2_Flesh_ID36407_SPME GCMS_volatiles	flesh	329	0.397827	-0.877436	-1.13352	-0.789733	0.0489531	-1.10727	0.951686	0.585813	-0.318988	-0.238677	-0.608332	-0.44821	-0.695336	2.29274	0.165337	0.137787	0.506446	0.50035	1.15597	-0.250385	3.59059	-0.621467	-0.61963	-1.17666	0.377582	-0.793833	-0.0115031	-0.426382	-0.182306	-0.00697685	-0.69065	1.32753	1.20971	0.61506	-0.362984	-0.391164	-0.4032	-0.278527	-0.43911	0.23332	-1.26868	-1.0511	-0.848236	-1.58384	-1.21374	0.10823
RF_383	Benzene, 1,3-bis(1-methylethenyl)- C12H14_Flesh_ID36217_SPME GCMS_volatiles	flesh	330	0.451213	-0.58092	0.37593	0.188325	-0.594961	0.0485165	-0.0805645	0.298954	-0.0594978	-0.0738375	-0.520781	-0.676038	-0.176844	-0.76652	-0.537696	-0.373746	0.0696588	-0.469629	-0.34773	-0.393016	-0.17762	-0.0545625	-0.121666	-0.91982	-1.17776	-0.483739	-0.693012	-0.28794	-0.203084	-0.309297	0.0384207	-0.655404	-0.275399	-0.46833	-0.424459	-0.749049	-0.168829	-0.444985	-0.644296	-0.410048	-0.236555	-0.787777	0.148172	-0.327441	0.23293	-0.477802
RF_244	3-Nonen-1-ol, (Z)- KI=1157 C9H18O_Flesh_ID36468_SPME GCMS_volatiles	flesh	331	-0.0916575	-1.03107	-1.28067	-0.345278	-0.472137	-0.117603	0.466454	-0.800768	-0.0831483	0.942064	0.476495	0.0293161	-0.267856	-0.56479	-1.01801	-1.10529	-0.647633	-0.868003	-0.384831	-1.6367	-0.0415986	-0.91877	-1.81605	-1.04432	-0.556869	-0.00949355	-0.309002	0.476495	-1.29219	-1.16058	-0.993165	-0.81348	-0.555835	-1.46128	-0.1442	-0.350583	-0.00949355	0.882458	-0.117603	0.297247	0.15155	0.15155	-0.017429	-0.45843	0.314855	0.634073
RF_229	Aconitic acid, cis-_Flesh_ID28143_GCMSTOF_polarmetabolites	flesh	332	-0.753462	-0.584894	-0.672968	-0.0153061	-0.504441	-0.156198	0.338895	-0.635931	1.30379	0.659314	0.751061	1.74307	0.572178	1.75627	-0.0745684	-1.96782	0.882109	0.758079	-1.37983	-0.119654	-1.69939	-1.96252	1	-0.19371	0.39227	-0.140463	-0.644364	0.488168	-0.649658	-1.53416	1.17809	-0.660811	-1.10453	-0.503006	2.22819	-1.96582	0.99889	0.0711285	1.6959	1.31604	1.4683	-0.0996157	-0.0421029	1.50052	1.58468	2.28516
RF_311	4-Methoxybenzyl alcohol, tert.-butyl ether C12H18O2_Flesh_ID36266_SPME GCMS_volatiles	flesh	333	-0.135871	-0.422371	-0.496438	-0.529247	-0.626817	-0.481113	-0.191009	-0.208218	-0.518302	-0.416922	0.509047	1.80947	1.80618	1.78961	-0.360091	-0.583144	-0.418433	0.505406	-0.291985	1.04184	0.993239	-0.406736	-0.749949	-1.09419	-0.302919	0.410234	-0.704607	-0.294228	-0.912208	0.00367912	-0.782927	-0.464063	-0.205253	-0.83257	-0.934806	-0.688085	-0.325782	0.53171	-0.245741	-0.407846	2.26092	-0.212683	-0.314387	0.939999	1.31395	-0.466172
RF_405	Thymol KI=1290 C10H14O_Flesh_ID36320_SPME GCMS_volatiles	flesh	334	-0.903974	-0.33365	-0.129922	-0.404757	0.147777	-0.350759	-0.199978	-0.683082	-0.999815	-0.797161	-0.914801	-0.654307	-0.235242	-0.300129	-0.0335258	-0.03118	-0.600048	-0.459372	0.565004	0.130749	-0.270446	0.402225	0.172278	0.00562828	-0.338799	-0.542153	0.189784	-0.36319	0.509945	-0.231007	0.330248	-0.273288	0.170156	-0.00202215	0.155576	0.0885421	-0.245386	-0.760788	-0.790677	-0.631057	-0.0430728	-0.776454	-0.5023	-0.786639	-0.0438031	-0.861887
RF_148	Nonanoic acid_Flesh_ID24651_GCMSTOF_polarmetabolites	flesh	335	0.574161	-0.27654	-0.739893	-0.592477	1.24548	1.38642	2.04549	0.485356	0.471662	0.546721	1.71893	1.55051	-0.96284	0.410236	0.286244	-0.619574	1.00711	0.0535503	0.49975	0.622909	0.834615	-0.844686	1.14804	-0.440704	-1.52379	-0.226445	1.14356	0.171511	0.0142218	-1.88942	-0.75908	1.12939	1.08613	0.622156	-1.45419	-2.27095	-1.79427	-0.0452339	-0.139768	-0.202701	0.104638	-0.286614	1.49026	-0.467517	-1.11583	-0.993002
RF_397	Succinic acid_Peel_ID35006_GCMSTOF_polarmetabolites	peel	336	-0.0818578	-0.062867	-0.00475696	-0.062867	-0.0243204	-0.0818578	-0.0243204	-0.062867	-0.0243204	-0.062867	-0.0533017	-0.0243204	-0.0243204	-0.0436891	-0.0533017	-0.0818578	-0.0533017	-0.0436891	-0.00475696	-0.0243204	-0.00475696	-0.062867	-0.00475696	-0.0723856	-0.0243204	-0.0533017	-0.0243204	-0.0723856	-0.0723856	-0.0243204	-0.0723856	-0.0243204	-0.0436891	-0.0723856	-0.0145632	-0.0533017	-0.062867	-0.0436891	-0.0145632	-0.0723856	-0.0340288	-0.0723856	-0.0533017	-0.0243204	-0.0533017	-0.0818578
RF_508	beta-Damascenone, trans- KI=1385 C13H18O_Flesh_ID36414_SPME GCMS_volatiles	flesh	337	-0.385091	-0.873931	-0.910469	-1.04015	-0.589609	-0.925393	0.289173	0.0808069	0.593812	0.0456813	-0.0286209	0.352231	0.371963	1.00305	-0.157823	0.797499	-0.20175	-0.308047	-0.0785868	-0.400056	1.87421	-0.678682	-1.09582	-0.929673	-0.0880844	-0.4068	-0.787185	-0.908641	-0.710264	-0.501159	-0.979521	-0.150845	-0.00446869	0.0360803	-0.842764	-0.303538	-0.919854	-0.257819	-0.168709	0.290026	-0.582589	-0.63433	-0.942132	-0.80515	-0.550945	-0.268039
RF_298	Dodecanoic acid_Flesh_ID27184_GCMSTOF_polarmetabolites	flesh	338	-0.1724	-0.0500434	-0.0224729	0.104534	0.344071	0.155073	-0.0174963	0.060531	-0.0870438	0.244227	0.196995	0.232712	0.0650455	0.434945	0.26665	-0.081234	-0.383108	-0.0121435	-0.188893	0.0691502	-0.0603503	0.0337828	-0.110732	-0.0704285	-0.174574	0.137159	-0.188242	-0.125039	-0.197317	-0.166526	-0.251912	-0.00886879	-0.116027	0.260245	0.0503694	-0.204357	-0.013118	0.051236	0.134901	0.346807	0.0780061	-0.15927	0.343547	0.290399	-0.0107551	-0.21587
RF_303	Octadecane, n-_Flesh_ID28814_GCMSTOF_polarmetabolites	flesh	339	-0.0279903	-0.140508	-0.209361	0.0628327	0.108658	0.438773	0.209379	0.139407	-0.126014	0.0782767	0.193877	0.165106	0.111698	0.22976	0.176436	0.138204	-0.0562629	0.0748167	-0.253511	0.125555	-0.203188	-0.00763803	-0.112185	-0.126861	-0.0890717	0.078833	-0.19091	0.0614969	-0.156506	0.0185866	-0.231475	-0.0581153	0.0546033	0.193223	-0.0257501	-0.351491	0.0118288	0.0834464	-0.0230008	0.0706295	-0.0714018	-0.0606956	0.218914	0.208087	-0.14112	-0.154701
RF_455	Ribitol_Flesh_ID27810_GCMSTOF_polarmetabolites	flesh	340	-1.38381	-0.898906	-0.470707	-1.33984	1.37932	-0.597208	-1.36659	-0.517878	-2.61872	-0.751406	-1.06796	-1.37215	-1.54313	-1.08402	1.45327	0.179637	1.70907	-1.7253	0.240499	-0.218175	1.22483	-0.269446	0.000959647	0.507972	0.713742	0.337474	-0.739589	0.980617	1.01441	-0.0316924	1.6363	0.265513	0.823776	1.18847	0.519908	0.252861	-0.395044	-2.10262	1.62315	-2.38075	0.910799	1.9259	-2.41084	1.61899	1.28794	-2.70084
RF_069	1-Butanol, 3-methyl-, acetate C7H14O2_Flesh_ID36365_SPME GCMS_volatiles	flesh	341	0.518977	0.56414	-0.487943	-0.345392	0.101105	-0.524375	0.603761	0.751363	0.961102	0.24062	0.952709	0.917437	0.171882	1.60355	-0.370931	-0.14777	-0.86149	1.09815	-0.455052	-0.655322	-0.29371	-1.16328	-0.922719	0.259885	-0.448851	-0.710315	-0.594211	-0.474205	-0.229198	-0.4633	-0.582451	-0.312941	-0.701155	-0.499696	-0.802674	-0.695899	-0.399162	0.0197011	0.57136	-0.272108	-0.602928	1.75103	0.837263	0.082684	-0.582155	0.22619
RF_514	Glucose, 1,6-anhydro, beta-_Peel_ID38286_GCMSTOF_polarmetabolites	peel	342	-0.121895	0.405462	-2.67373	2.11542	-2.88455	-0.261273	-0.610802	-0.60901	0.227029	0.45666	0.89225	-0.383129	0.040804	-0.774736	-1.6218	-1.76452	-0.180085	0.635256	-2.16708	1.29346	-0.0116968	-1.58819	-0.334429	0.0392568	0.857192	3.08624	0.862201	0.50064	2.19393	-2.17458	-0.350934	-1.74175	-0.196727	-0.109917	-2.9239	4.21031	1.09712	-1.44245	0.145966	-0.236969	-0.409733	0.983364	0.0178594	-0.085991	0.448854	1.86481
RF_099	Ethanol, 2-[2-(2-methoxyethoxy)ethoxy]-, acetate C9H18O5_Flesh_ID36305_SPME GCMS_volatiles	flesh	343	0.624342	-0.440772	-0.372462	-0.529606	0.53689	-0.350022	1.09337	-0.45064	-0.2961	1.67053	0.154743	-0.582891	-0.364745	2.39964	-0.663447	-0.56014	-0.278959	1.59257	-0.233972	-0.648528	-0.148416	-0.491455	-0.179709	-0.0952003	-0.293627	-0.497469	-0.409948	-0.337068	-0.8942	-0.301035	-0.68223	-0.830816	-0.478126	-0.852083	-0.187191	-0.277315	-0.507408	-0.239745	-0.31006	-0.426687	-0.524358	0.697643	-0.144053	-0.113785	-0.633251	-0.397841
RF_479	unkS2,77_Peel_ID33378_1HNMR_polarmetabolites	peel	344	0.910517	0.508563	0.495205	0.330718	-0.625473	0.341611	-0.308341	0.521535	0.330574	0.0754155	0.555826	-0.374059	-0.948632	-0.829186	-0.870951	-0.144506	-0.151185	-0.679202	-0.351126	0.955684	-0.897199	0.541364	-0.0823303	0.828403	-0.654839	0.0985471	-0.055049	-0.247166	-0.0432568	-0.0424872	0.232813	-0.45174	-0.421187	1.5402	-1.19553	0.464957	0.41363	0.567256	-0.222824	0.240554	0.648148	1.44414	0.203756	0.417	0.0938847	-0.682359
RF_179	Naphthalene, 1,2,3,4-tetrahydro-1,1,6-trimethyl- C13H18_Flesh_ID36289_SPME GCMS_volatiles	flesh	345	0.855388	0.231826	-0.435136	-0.0890206	0.441298	-0.154582	0.300112	0.652016	1.20072	-0.324628	1.08827	0.429356	0.588044	0.772381	-0.889067	-0.522708	-1.21793	0.314853	-0.745704	-0.136654	0.354614	-0.431315	-1.71903	-1.28264	-0.743628	0.00620363	-0.930143	-0.40843	-1.14457	-0.273126	-0.716157	-0.963338	-0.954961	-0.750796	-0.745489	-0.270724	-0.415791	0.313369	0.562002	-0.334927	-0.028566	-0.551146	-0.678412	-0.470095	0.0436614	-0.480385
RF_153	Isopropylsulfinic acid, isopropyl ester C6H14O2S_Flesh_ID36279_SPME GCMS_volatiles	flesh	346	1.92824	-0.106457	-0.30513	0.241746	0.0655587	0.390541	1.94577	1.55897	0.00234689	0.765222	-0.0616609	0.0392514	-0.610584	0.436528	-0.780761	-0.410571	-0.354345	-0.282557	-0.341372	-0.535208	0.610289	-0.515387	-0.608321	-0.725235	0.0380076	-0.510878	-0.29565	-0.29975	-0.368787	-0.280045	-0.474258	-0.357888	-0.730005	-0.29738	-0.827083	-0.357291	-0.387546	-0.475273	-0.233644	0.672403	-0.0721038	-0.327133	-0.0496334	-0.453095	-0.429732	0.806499
RF_337	Acetic anhydride C4H6O3_Flesh_ID36228_SPME GCMS_volatiles	flesh	347	0.502175	1.32686	0.742036	-0.442706	1.09544	1.86783	1.47917	1.22765	1.62785	1.22443	1.18858	-0.711086	-0.718183	1.25005	-0.39659	-0.208846	-1.01072	1.95397	-1.63231	-0.907308	3.22297	0.119095	-1.2159	-1.07303	-1.20391	2.70226	-0.787096	-0.990217	-1.40969	-0.958978	-1.28019	-0.482322	-0.746057	-1.63259	-0.657231	-0.409606	-1.17033	2.25751	1.045	0.299679	-0.702483	0.971398	0.633579	-0.71896	-1.40042	1.43289
RF_532	Butanoic acid, 3-methyl-, ethyl ester C7H14O2_Flesh_ID36270_SPME GCMS_volatiles	flesh	348	-0.369482	0.693834	0.938004	0.0161072	-0.641307	1.37099	-1.0804	-1.32561	-1.14525	0.489435	-0.140596	-0.193176	-0.897232	0.364715	-0.607504	0.726467	1.03673	-0.105966	-0.987515	-1.27247	-0.234116	-0.808563	-1.55165	-0.0851461	-0.542063	-0.128524	0.292111	1.21007	0.562112	-0.459831	-1.13804	-0.733283	-0.838335	0.344855	-0.603214	-1.1122	0.47362	-1.18047	0.0134858	-1.57767	-1.08301	-0.230363	2.18353	-1.51406	-1.17556	-0.22663
RF_173	2,4-Diacetoxypentane C9H16O4_Flesh_ID36259_SPME GCMS_volatiles	flesh	349	2.21517	-0.53278	-0.886776	-0.209321	1.69138	1.22141	1.39701	1.60549	1.92381	0.90351	2.28573	1.6328	1.13066	1.94007	-0.527941	-0.663518	-0.760333	1.03574	-0.843569	-1.25684	0.171932	-0.33422	-1.04014	-1.22486	-0.789566	2.09922	-0.359184	-0.725903	-1.10185	-0.962684	-0.931986	-0.424936	-0.545327	-1.4375	-1.18935	-0.970935	-1.02516	0.583593	0.834895	0.170133	-0.534466	1.35268	0.320457	-1.18519	0.184772	1.89531
RF_235	Glucose-6-phosphate_Peel_ID43303_GCMSTOF_polarmetabolites	peel	350	1.06512	-1.2836	-0.917634	0.200788	-0.750489	0.747809	0.54106	0.629626	0.29347	0.874822	-1.04014	-0.105217	-0.46404	0.0102321	-2.39264	-0.609535	-0.892029	-0.58912	-4.58293	0.676222	-1.39193	-2.7467	-0.314732	0.355055	0.520399	-0.999856	-0.148645	0.535032	0.161088	-0.85922	0.577385	0.331265	0.644545	0.813461	0.637854	0.761515	-0.427473	-0.430279	1.35331	-0.00679362	-0.00480084	-0.91137	-0.561317	0.568244	1.15915	-0.284294
RF_103	Acetoin C4H8O2_Flesh_ID36281_SPME GCMS_volatiles	flesh	351	1.60833	-0.0069733	-0.223886	-0.822912	0.160045	-0.454091	1.8651	0.525116	0.572303	2.61678	0.138581	-0.294623	-0.832351	3.12126	-0.533032	-0.315219	-0.291411	2.12293	-0.968697	-0.703628	-0.329278	-0.18295	-1.02851	-0.864832	-0.175422	0.189414	-0.713934	-0.407039	-0.886326	-0.0688588	-0.796469	-0.916176	-0.354248	-0.917686	-0.448644	-1.13683	-0.282292	-0.30252	-0.215559	0.181726	-0.893199	-0.304968	-0.687786	-0.588805	0.0359663	0.00520549
RF_036	Arginine_Flesh_ID29053_GCMSTOF_polarmetabolites	flesh	352	-0.229852	-0.254545	-1.03968	0.599019	0.383383	-1.67947	-2.25216	-1.08762	1.38524	0.250236	1.92231	-0.535253	-2.4618	-0.106363	-2.55315	-4.14111	-1.95037	-2.63289	-1.94824	1.08836	-2.26538	-0.897532	-5.32188	1.35986	1.87211	0.721506	-1.0466	1.16827	-1.64645	1.58155	2.88729	1.36703	1.78899	1.15175	2.24434	-2.1205	1.44958	1.41532	-0.288065	1.77901	1.2025	-2.05025	-2.99632	2.8134	2.16806	0.955347
RF_593	2-Octenoic acid, (E)- C8H14O2_Flesh_ID36378_SPME GCMS_volatiles	flesh	353	0.0652238	1.51136	0.718771	1.0286	-0.660698	-0.0350542	-0.882197	-0.609957	-0.33929	-0.222079	-0.482322	-0.431984	-0.92179	-0.386484	0.963277	-1.23905	-0.301612	0.996331	-0.00708347	-0.481921	-0.000873651	0.0693708	-0.862747	-1.23863	-0.310018	-0.830755	0.22901	0.126598	0.412135	-0.775939	0.194762	-0.194794	-0.858137	-1.11722	-0.820135	-0.295526	1.21929	-0.267083	-0.826316	-0.437279	-0.396912	-0.561142	0.442361	-1.16567	-0.224222	1.23157
RF_587	2-Nonenal, (E)- C9H16O_Flesh_ID36464_SPME GCMS_volatiles	flesh	354	-0.193782	0.0348267	-0.601514	0.103016	-0.0533706	-0.182817	-0.260277	-1.28428	-1.08654	-0.427063	-0.289492	-0.302962	-0.905913	-0.937966	-1.09449	-0.734438	-0.577712	-0.45752	0.473277	-0.695116	0.397101	-0.253434	-0.518547	-0.24434	0.503461	0.0354586	1.37263	0.230108	0.102701	0.020361	-0.619752	1.32507	1.09003	0.450605	-0.894866	0.249735	-0.427524	-0.198198	-1.5693	-0.294185	-0.938726	0.0422492	-0.629181	-1.62813	-0.967438	-0.559883
RF_347	Fumaric acid_Flesh_ID24572_GCMSTOF_polarmetabolites	flesh	355	0.713194	1.91831	-2.95371	-0.944677	-0.650705	-0.765545	0.855809	0.725072	1.81023	0.290684	0.275135	0.982552	-0.697848	2.31412	0.457909	-1.92556	0.257179	3.16378	-2.73711	-0.960607	0.113781	-0.137578	-1.51409	-0.650394	0.135269	-1.45416	-0.465163	-0.480744	-1.38483	-1.68348	-0.60101	-0.181191	0.278197	-0.29821	-0.591254	-2.26471	-0.102398	0.0187146	-1.36709	0.31832	1.23353	-0.0498588	0.0930857	1.5202	2.35345	1.09266
RF_257	Sucrose_Peel_ID44246_GCMSTOF_polarmetabolites	peel	356	0.43815	-3.75959	-2.70954	-6.41884	0.235974	0.647435	0.801678	0.553256	0.239751	0.718421	0.0617808	0.430564	0.0225257	0.709849	-1.20524	0.261745	0.0118659	0.0632588	-7.6269	-0.0455137	-4.5957	-2.99105	-5.84943	-1.59586	-0.361521	-4.22613	-0.217428	-0.114297	-0.977976	-2.1463	-0.00937122	-0.228334	-0.699211	0.243016	-0.162774	0.139606	-1.5437	-0.243409	0.369634	0.317198	-0.475778	0.146478	-0.0514697	-0.750952	0.530245	0.313041
RF_228	Phosphoric acid_Flesh_ID23895_GCMSTOF_polarmetabolites	flesh	357	-0.407053	0.24068	0.859104	0.00325558	0.232737	0.12738	0.673551	0.0318879	0.916308	0.977552	1.29841	0.480751	-0.48963	0.599503	0.0663224	-2.0011	-0.893844	0.265502	-3.91034	0.309786	-1.3402	-1.48414	-0.484696	0.0168568	-0.19692	0.542703	-0.681386	-1.10098	-0.280588	-2.38913	0.126165	-1.44867	-0.649771	-0.417611	-0.752197	-1.57046	-1.28555	1.36817	0.420162	0.98901	0.752265	-1.22742	-0.265352	0.489225	-0.0390466	1.68664
RF_094	3-Hexen-1-ol, acetate, (E)- KI=1002 C8H14O2_Flesh_ID36202_SPME GCMS_volatiles	flesh	358	2.34352	0.0530702	0.434758	-0.56684	-0.100153	-0.301664	1.84604	2.51749	1.12875	1.19638	-0.400979	-1.29042	-1.1899	1.6433	2.06535	0.379413	-0.541426	0.860242	-1.21234	-1.55434	-0.445429	-0.0258191	-0.911191	-1.21345	-0.48875	0.547103	-0.814387	-1.07503	-0.273456	-1.03808	-1.37739	-0.491398	-0.843187	-0.295474	-0.943072	-0.809792	0.19533	2.83181	1.57713	2.76479	-1.12939	0.413221	0.332858	-0.898637	-1.61622	2.52349
RF_155	1,2-Cyclooctadiene C8H12_Flesh_ID36282_SPME GCMS_volatiles	flesh	359	2.24037	0.176125	-0.254013	0.950397	-0.792678	0.163991	0.64182	1.78527	0.0586835	-0.914437	-0.509474	0.277177	-0.860145	0.424798	2.09395	-0.571618	-0.453287	-0.00182786	0.0204582	-0.712285	1.07603	-0.60845	-0.464002	-0.926703	-0.0778273	-0.57754	-0.419393	-0.745218	-0.45153	-0.230991	-0.291732	0.0706336	-0.535842	-1.21318	-0.812858	-0.929328	-0.305449	-0.8059	-0.727667	0.628935	-0.763514	0.146973	-0.114963	-0.892918	-0.651089	-0.212741
RF_196	Proline_Flesh_ID26537_GCMSTOF_polarmetabolites	flesh	360	-1.32073	-0.083665	1	0.0825445	1.45145	-0.959549	1.16508	4.50848	2.08311	0.771129	5.67765	-0.387542	-0.884571	1.76255	-1.55584	-2.6072	-0.647051	-0.462162	1	-1.62015	-2.28946	-2.15548	1	-2.56632	0.365788	1.89116	1	0.334982	1	3.67092	-2.45599	1	-1.65404	-2.33379	1.51543	-2.35395	2.93647	2.8866	1	1	1	0.279535	-1.02609	1	1	1
RF_078	2-Undecanone C11H22O_Flesh_ID36368_SPME GCMS_volatiles	flesh	361	1.85361	-0.412251	-0.363238	-0.585778	0.0314999	-0.135592	0.253532	0.416283	0.169179	-0.382634	-0.289491	-0.409997	-0.515034	1.82848	0.867358	1.0906	-0.437789	-0.492066	-0.255053	-0.364283	2.63869	-0.455039	-0.304421	-0.681775	-0.284669	-0.588594	-0.52961	-0.366059	-0.400314	-0.336344	-0.209209	-0.376638	-0.371874	-0.603193	-0.203198	-0.29274	-0.653775	-0.224375	-0.556273	-0.215306	-0.576178	1.40561	1.03645	-0.643052	-0.54057	1.46265
RF_334	Benzenemethanol, ╬▒-methyl- C8H10O_Flesh_ID36208_SPME GCMS_volatiles	flesh	362	-0.0712665	0.0133104	-0.559989	-0.0257762	-0.759111	-0.323579	-0.0478477	-0.591976	-0.452531	0.778528	0.225031	0.0951355	-0.270185	0.0619316	-0.222982	0.288488	-0.469947	0.45698	-0.366215	0.0941806	-0.699964	1.63557	-0.73505	-0.69568	-0.523064	-0.617905	-0.190555	-0.207408	0.0375838	-0.409025	-0.336266	-0.490596	-0.473009	-0.750911	-1.12796	-0.722249	-0.454044	0.481216	-0.887369	-0.0647723	-0.190053	-0.740544	-0.590896	-0.644034	-0.306344	0.0356274
RF_359	Trehalose_Peel_ID33358_1HNMR_polarmetabolites	peel	363	0.150904	0.9972	-0.294461	0.0915884	0.128469	0.00323377	0.461731	0.181991	1.00183	-0.182518	-0.540991	1.01417	0.345751	0.284937	0.386855	0.282009	0.212312	-0.112803	0.00287945	0.253519	0.0827119	0.249442	0.273526	-0.362513	-0.0422189	0.954442	-0.0414129	0.202478	0.841348	-0.811779	-0.945557	-0.32253	-1.05299	0.329463	-0.507767	0.637769	-0.335404	-0.421974	0.298448	-0.03485	-0.512061	-0.632973	-0.450914	-0.601771	0.032229	-0.00831023
RF_149	Sucrose_Peel_ID33352_1HNMR_polarmetabolites	peel	364	2.59792	-1.02356	-1.46828	-2.42827	0.870479	2.10844	2.69252	1.4491	0.820752	-2.37988	0.123113	0.493323	0.246858	1.50609	-0.38721	0.528283	0.149085	0.1134	0.590411	0.0357791	-1.96386	-0.983084	2.10703	-0.983967	-0.332667	-2.31368	-0.0778556	0.0122926	-0.251418	-0.775006	0.0233099	-0.441249	-0.610354	0.543485	-0.480058	0.269572	-0.845534	-0.324975	0.387039	0.472799	-1.04842	0.343266	-0.331878	-0.595996	0.557896	-3.15836
RF_166	2-Pyrimidinamine, 4-chloro-6-methyl- C5H6ClN3_Flesh_ID36273_SPME GCMS_volatiles	flesh	365	-0.322595	0.144631	-0.383333	0.01513	-0.275067	-0.804728	-0.0510029	0.846304	2.29852	-0.194096	0.271846	0.274111	0.258865	0.19336	-0.364195	0.693172	-0.369524	-0.942699	0.0882833	0.265447	0.179763	-1.18907	-1.11128	-1.44441	-0.135927	1.02954	-0.792135	-0.633204	-0.650334	-0.855402	-1.03494	-0.818524	-0.650146	-0.778671	-1.20797	-0.933878	-1.45239	-0.353305	0.287988	0.309708	0.0330058	-0.247844	0.710467	-0.665798	-0.268003	-0.963044
RF_562	Cyclohexanone, 2-(1-methylethyl)- C9H16O_Flesh_ID36296_SPME GCMS_volatiles	flesh	366	-0.518424	-0.269347	-0.363064	-0.323289	-0.0353565	0.0936526	-0.413154	0.0832893	0.128133	-0.530599	-0.346383	-0.771951	-1.01959	-1.08316	-0.640445	1.78749	-0.381946	-0.426236	1.25714	-0.881467	0.0616992	0.996761	1.24906	-0.716943	0.650901	0.284588	1.33891	-0.262705	-0.0848914	-0.0535007	-0.464949	1.4417	1.53206	0.245774	-0.494424	0.300036	-0.458602	-0.402741	-0.873641	-0.199147	-0.953791	2.27261	-0.894012	-1.64967	-1.09839	-0.786464
RF_304	Octacosane, n-_Flesh_ID34410_GCMSTOF_polarmetabolites	flesh	367	-0.0644211	-0.233057	-0.203197	0.0903037	0.00736789	0.17064	0.235281	0.155792	-0.471283	0.105978	0.159748	0.00150575	0.264733	0.263319	0.311988	0.255016	0.047658	-0.0142831	-0.052274	0.0681764	-0.178635	0.188187	-0.0625726	-0.436666	-0.155722	0.0633254	-0.266368	0.0666352	-0.383805	-0.0666006	-0.535527	-0.0538718	-0.0190052	0.143482	-0.112652	-0.252977	-0.130192	0.0786602	-0.174698	0.130902	-0.125446	0.0510863	0.172017	0.120127	-0.274022	-0.0202108
RF_492	Trigonelline_Peel_ID33372_1HNMR_polarmetabolites	peel	368	0.754248	-0.801832	0.882238	0.0621863	1.09092	1.32758	-3.24359	1.62561	0.762738	0.354132	0.766748	0.150753	-0.552145	-0.99159	-0.588901	-0.110795	0.231453	0.279516	0.762738	0.379297	-3.36151	0.354919	-0.672257	0.35551	-0.184668	1.47348	-1.17941	-0.028144	-1.00058	0.70089	-4.1955	-1.00454	0.438756	-1.0159	-2.33657	0.651183	-1.05532	-0.215569	-1.66387	0.396948	-0.783116	-4.87143	-0.667022	-1.00228	-0.2369	0.202307
RF_379	2-Hexenal, (E)- C6H10O_Flesh_ID36272_SPME GCMS_volatiles	flesh	369	-0.668496	-0.530473	-0.604561	0.292509	-0.218171	0.198106	-0.567249	-0.606483	-1.02749	-0.528599	-0.696512	-0.640585	-0.605845	-0.381051	0.334456	-0.575111	-0.0249166	-0.885597	3.13035	-0.410343	-0.0272132	4.4677	2.971	-0.640836	-0.0201185	0.215472	0.0611174	-0.217513	-0.428108	0.22921	-0.0111792	-0.356327	0.0459544	-0.627444	-0.91433	-0.0203084	-0.613221	-0.627661	-0.20089	-0.243789	-0.0488176	-0.031967	-0.391848	-0.816679	-1.00432	-0.140702
RF_217	GABA_Peel_ID33365_1HNMR_polarmetabolites	peel	370	0.846202	-0.818392	0.0279036	-0.762447	-0.559315	0.641688	-0.539781	0.277033	0.104876	-0.395784	1.40033	-0.0679339	-0.912753	-0.52748	-1.04271	0.211255	-0.311969	-0.312394	-0.0839767	0.504991	-0.811891	-0.110958	-1.00746	0.51294	-0.663775	0.721512	-0.21978	0.431097	0.343257	0.174318	1.05164	-0.0870307	0.218417	0.59063	-0.915697	0.753237	0.311496	0.242021	-0.755788	0.208117	1.05802	1.04641	0.912382	0.536448	0.636752	-0.884748
RF_575	Phenol, 4,4'-(1-methylethylidene)bis- C15H16O2_Flesh_ID36244_SPME GCMS_volatiles	flesh	371	-0.633747	-0.55245	-0.268814	0.642682	0.11135	-0.294646	-0.665671	-0.681827	-1.17599	-0.465134	-0.839858	-0.520845	-0.649269	-0.715602	-0.457096	-0.612935	-0.0439165	-0.102896	0.305751	0.2908	0.626819	0.200324	0.073593	-0.676622	0.635398	0.485636	-0.418058	-0.302497	-0.464498	-0.276891	-0.884843	-0.190105	-0.977911	0.00562097	0.0634742	0.0689018	0.0971472	-0.809602	-0.925533	0.23411	-0.0495172	-0.2138	-0.390767	-0.591143	-0.38477	-1.19783
RF_237	Threitol_Flesh_ID25634_GCMSTOF_polarmetabolites	flesh	372	0.261023	-0.160675	-1.66771	-1.83916	-0.555785	0.221995	1.70137	1.16384	0.755585	1.50854	0.166866	0.579096	-0.0190193	1.27958	0.0974532	-0.931035	0.42296	0.927945	-1.30286	-0.423901	-0.721979	-0.747224	-2.35718	-0.527258	0.291	-0.500747	-0.470534	0.34636	-1.02246	-1.04334	-0.0517146	0.139816	-0.438151	0.353575	-0.0115991	-0.435573	-0.324035	-0.507816	0.712929	0.566792	0.115338	-0.731032	-0.101672	0.141985	0.38263	0.589216
RF_265	2,4,6-Trichlorobenzyl alcohol, 3-methylbutyl ether C12H15Cl3O_Flesh_ID36239_SPME GCMS_volatiles	flesh	373	-0.791499	-0.309723	-0.598295	-0.247181	-1.13843	-0.283831	-0.212897	-0.287264	-0.908823	-0.56929	2.40208	0.645607	1.10582	1.97725	-0.292723	-0.481942	-0.369375	1.65234	-0.347603	-0.805877	0.0618032	0.859176	-0.952666	-0.820843	-0.223203	-0.194373	0.0306323	-0.131672	-0.976852	0.192923	-0.828272	-0.773702	-1.1299	-1.05342	-0.719661	-0.5145	-0.41031	0.435105	-0.255459	0.0365766	1.03784	-0.593067	1.02213	-1.14151	-0.942468	0.136262
RF_077	Benzene, 1-(chloromethyl)-4-methoxy- C8H9ClO_Flesh_ID36349_SPME GCMS_volatiles	flesh	374	1.2222	-0.386987	0.235534	-0.420488	0.662343	0.0871211	0.543602	0.539006	1.1847	0.30823	0.464211	-0.423108	-0.651446	1.43282	0.634708	-0.0888587	-0.455731	-0.44652	-0.27581	-0.746195	2.8572	-0.615651	-0.24333	-0.947543	0.284303	-0.079159	-0.370466	-0.448526	-0.676275	0.0655241	-0.575367	-0.150661	-0.0207458	-0.66836	-0.631297	-0.530964	-0.321819	-0.236965	-0.928411	-0.270799	-0.925767	1.07412	0.314571	-1.14709	-0.605713	0.700343
RF_071	Diethyl Phthalate C12H14O4_Flesh_ID36412_SPME GCMS_volatiles	flesh	375	0.0728115	-0.349475	0.0553833	-0.234852	-0.383231	-0.220366	1.52182	-0.0660266	0.0142431	-0.192243	-0.625122	-0.510124	0.0435584	-0.556233	-0.628983	-0.5464	-0.137664	-0.324816	-0.528159	-0.332778	-0.125631	-0.358978	-0.493545	-0.376636	-0.136414	0.475332	-0.578909	-0.172192	-0.449735	0.303804	-0.240241	0.897443	-0.482182	-0.469219	-0.161795	-0.242206	-0.571418	-0.218825	-0.105701	-0.240148	-0.410015	2.12496	-0.47914	-0.205076	-0.395111	-0.508648
RF_075	7-Azabicyclo[4,2,0]octan-8-one C7H11NO_Flesh_ID36229_SPME GCMS_volatiles	flesh	376	1.86955	-0.543278	0.197042	0.410716	-0.262406	-0.121509	0.159123	-0.413105	-0.322433	-0.286105	-0.0276962	0.426656	0.18138	1.63571	-0.457353	-0.985115	-0.34225	-0.175334	0.408174	0.286564	1.3403	-0.359675	-0.978678	-0.811627	-0.762209	-0.171942	-0.311173	-0.378901	-0.754964	-0.369047	-0.699219	-0.438914	-1.03996	-0.855531	-0.69711	-0.793404	-0.344595	0.602175	-0.261314	-0.386331	-0.0397305	1.29489	1.61081	-0.854506	0.00818927	1.52433
RF_560	2,4-Heptadienal C7H10O_Flesh_ID36371_SPME GCMS_volatiles	flesh	377	0.181848	-0.197553	-0.762093	-0.772373	-0.996614	-0.536679	-0.102556	0.465758	-0.256433	-0.3218	-1.03683	-0.250548	-0.796705	-0.321663	0.453069	1.45168	-0.137192	-0.704712	0.0712773	-0.143711	-0.0339928	0.481508	0.0893376	-0.477673	0.832827	-0.981896	0.0196874	-0.276265	0.699538	-0.321344	-0.847388	-0.15251	-0.242685	-0.058548	-1.22323	0.365304	-0.571829	-0.587103	-0.929561	0.205436	-0.816402	1.62095	0.378394	-1.45685	-1.10764	-0.707448
RF_211	Benzenesulfonamide, N-butyl- C10H15NO2S_Flesh_ID36347_SPME GCMS_volatiles	flesh	378	-0.278418	-0.19935	-0.410093	0.0392041	-0.904448	-0.346657	-0.231019	-0.304272	-0.0444316	-0.24038	-0.0456708	0.489485	-0.679161	-0.785216	-0.828368	-0.226222	-0.114936	0.0397722	-0.283352	-0.847299	0.0232357	-0.316836	-0.836779	-0.160773	-0.0381979	-0.0391153	-0.29126	-0.232742	-0.89869	-0.124003	-0.334022	0.124902	-0.463049	-0.425627	-0.34899	-0.190548	-0.0942345	-0.303098	-0.38939	-0.258947	-0.489137	-0.0532743	0.559169	-0.328174	-0.613942	-0.29405
RF_157	Dimethyl phosphite C2H7O3P_Flesh_ID36246_SPME GCMS_volatiles	flesh	379	2.34573	0.620616	-0.0303851	-0.500494	-0.742107	0.298657	-0.273856	2.35454	0.226462	0.241976	-0.0757242	-0.165075	-0.766213	-0.623505	1.57987	0.283759	0.627983	-0.400982	0.315152	-1.00805	-0.0685419	0.494499	-1.11346	-0.871495	-0.482511	-0.499651	-0.573115	-0.396132	-0.471601	-0.228562	-1.23712	-0.257612	-0.852716	-0.484483	-1.16932	-0.153522	-0.423503	-0.348336	-0.49834	0.137626	-0.872585	0.761027	1.95486	-0.388226	-0.618786	-0.448981
RF_234	Glucose-6-phosphate_Flesh_ID32607_GCMSTOF_polarmetabolites	flesh	380	0.966405	-0.483626	-0.330416	-0.220378	-0.673938	0.582655	0.744004	1.92579	0.46472	1.13214	-0.196211	0.389701	0.13166	1.60422	-0.0304023	-0.996095	-0.0599431	1.87108	-4.41563	1.01933	-1.57561	-1.30773	0.53636	-0.000312258	0.180977	-0.266035	-2.06248	0.0211586	-0.12601	-0.306766	0.101674	-0.97698	0.0281932	1.4555	-0.125781	-0.33817	0.137586	-0.555677	0.972983	0.445705	0.28815	-2.89734	-2.59739	1.44313	1.42087	1.31696
RF_500	(E)-1-(2,3,6-Trimethylphenyl)buta-1,3-diene (TPB, 1) C13H16_Flesh_ID36352_SPME GCMS_volatiles	flesh	381	0.0879348	-0.529947	0.0499674	-0.273703	-0.00948022	0.00492974	0.158168	-0.136097	0.17051	-0.0383867	-0.289462	0.0437953	0.140611	-0.099246	-0.59199	-0.808021	-0.0317485	-0.20373	-0.344087	-0.88993	0.56025	-0.211401	-1.86609	-0.881228	-0.5511	-0.0425863	-0.804246	0.110424	-1.04482	-0.144484	-0.449285	-1.02109	-1.07175	-1.04151	-0.430887	-0.430834	-0.619375	-0.195287	-0.719871	0.144397	-0.88504	-0.537118	-0.307745	-1.55996	-0.696514	0.0654673
RF_095	Naphthalene, decahydro- C10H18_Flesh_ID36269_SPME GCMS_volatiles	flesh	382	3.94691	-0.337366	-0.0646161	0.247647	-0.688698	-0.252782	2.82427	1.66193	-0.460802	-0.0451824	0.0528955	-0.530253	-0.264567	2.95935	1.46808	0.345647	0.409623	-0.0057479	-0.373581	-0.567056	3.1738	-0.254507	-0.348104	-0.582389	-0.421442	-0.298656	-0.298473	-0.176041	-0.431148	-0.334473	-0.645364	-0.398462	-0.595302	-0.629449	-0.611005	-0.550598	-0.416159	0.754729	-0.435955	0.38242	-0.454075	2.11337	0.841963	-0.199109	-0.478383	3.13692
RF_431	Dehydroascorbic acid dimer_Flesh_ID29270_GCMSTOF_polarmetabolites	flesh	383	-1.17769	-0.389479	1.37826	-0.196025	0.861899	0.637345	0.334614	0.722524	-0.483983	0.395951	0.481654	-0.727273	-0.122187	0.804532	0.37398	-0.764516	-0.470905	-0.382475	0.0405413	1.20033	-0.0857786	-0.995494	-1.04735	0.225463	-0.108318	-0.909523	0.709644	-0.713834	0.025349	0.0532681	-0.596068	0.868869	0.708257	0.868351	-0.580105	-0.34326	-0.648763	0.385149	0.3693	0.27774	-0.0567233	-1.18535	-0.921021	-0.327762	-0.403517	-0.287588
RF_528	Hexadecane C16H34_Flesh_ID36286_SPME GCMS_volatiles	flesh	384	0.207807	-0.983296	-0.287878	-0.222192	-1.03271	-0.177779	-0.381763	-0.943854	-0.120843	0.211952	0.0166595	-0.402043	-1.63066	0.615288	0.581634	-0.213649	-0.385497	-0.229991	0.170766	0.57501	-0.65956	0.611147	0.353634	-0.892141	-0.75944	-0.629331	0.268502	-0.633099	-0.471016	-0.653351	0.378746	0.0316318	-0.10105	-0.30936	0.205166	0.0506024	-0.470311	-0.932446	-0.833208	-0.714542	-0.699075	-0.932569	0.697742	-0.431387	0.128347	-0.712234
RF_100	l-Valine, N-pivaloyl-, methyl ester C11H21NO3_Flesh_ID36403_SPME GCMS_volatiles	flesh	385	0.695107	0.189076	-0.408877	-0.610351	-0.721163	-0.643702	1.47338	-0.483519	0.737452	1.071	0.0995152	-0.0163653	0.0387914	2.1285	-0.796202	-1.01664	-0.346295	2.01532	-0.274447	-0.749996	-0.0522946	-0.0981944	-1.3668	-1.00001	-0.323244	-0.164761	0.240453	-0.247221	-1.29724	-0.481346	-1.08258	0.0852129	-0.0599946	-1.01385	-0.943039	-0.737357	-0.428533	-0.517763	-0.746466	-0.106627	-0.912243	0.414607	0.0895315	-1.38152	-0.999556	-0.462438
RF_477	myo-Inositol-1-phosphate_Flesh_ID32950_GCMSTOF_polarmetabolites	flesh	386	-0.288621	1	0.606142	0.0938279	1	1	0.448154	1	1	0.3658	-0.0153061	0.229408	1	-0.423893	-0.313144	1	1	-0.228635	1	1	-0.268664	1	1	1	1	1	1	1	1	1	1	1	1	1	1	1	1	1	1	1	1	1	1	1	1	1
RF_256	Ornithine_Flesh_ID28286_GCMSTOF_polarmetabolites	flesh	387	-0.967476	-3.01344	-4.89944	-4.21094	-0.123833	1.15744	-0.0813103	1.3761	-0.192711	1.81659	0.304058	1.378	-0.283415	1.7609	0.563234	-0.803053	0.713631	1.39898	1	-1.88771	1	-6.69151	1	-0.383428	0.910113	-5.0743	-5.14921	0.49846	-1.25093	-1.77025	1.03188	-1.85538	-1.64274	-0.158412	0.621019	-7.26388	0.15268	-0.181254	0.0487832	1.15873	0.979423	-0.313614	0.243688	1.58803	1.23341	1.05799
RF_239	Galactaric acid_Flesh_ID31052_GCMSTOF_polarmetabolites	flesh	388	1.28263	-0.662523	-1.55169	-0.986424	0.19249	0.809105	3.23857	1.06883	0.858732	1.27537	1.52824	0.138047	-0.0189955	1.67684	0.217696	-1.99847	0.419194	0.695049	-0.386182	0.725644	-1.45494	1.40511	-1.62599	-1.34377	-0.130009	-0.552147	-0.266192	-0.507918	-0.531417	-0.653712	-1.5748	1.53327	1.15923	-0.997	-1.40215	-1.53291	-0.406713	-0.762294	-0.0116228	1.5481	-0.518786	0.796519	0.447765	0.180385	-0.475832	2.01491
RF_062	Acetic acid, non-3-enyl ester, cis- C11H20O2_Flesh_ID36204_SPME GCMS_volatiles	flesh	389	2.44465	-0.491058	-0.828379	-0.216336	-0.297979	-0.778979	1.48626	-0.922648	1.0041	0.880157	1.92321	0.182624	0.426009	-0.0685173	-0.29915	-0.594848	-1.24928	-0.643267	0.0220238	-1.09973	2.59916	0.284564	-1.23758	-1.71541	-0.399826	2.50094	2.08637	-0.963204	-1.02446	-0.673288	-1.48083	0.306881	-0.749103	-1.05702	-1.03582	-0.898763	-0.648499	1.56409	0.114381	0.208412	-1.09797	-0.0663619	-0.689928	-1.40058	-0.986746	1.35469
RF_333	Heptadecanoic acid_Flesh_ID31864_GCMSTOF_polarmetabolites	flesh	390	0.0171206	-0.0279825	0.0762207	0.329699	0.856782	-0.0220738	-0.0116169	0.246641	-0.227062	0.62546	0.266725	0.344736	0.18163	0.210044	0.0638703	0.10703	-0.420303	0.119653	-0.118104	-0.213373	0.343852	-0.0508568	-0.168269	-0.145206	-0.472682	0.23981	-0.242361	-0.0586027	-0.395021	-0.0190014	-0.504825	-0.0557517	0.143769	0.138673	-0.303114	-0.0714469	-0.341803	0.096088	-0.0470127	0.264885	0.0679029	-0.354596	0.376562	0.160827	0.00939299	-0.239863
RF_227	4-(1,2-Dimethyl-cyclopent-2-enyl)-butan-2-one C11H18O_Flesh_ID36390_SPME GCMS_volatiles	flesh	391	-0.290049	-0.391617	-0.43417	-0.140766	-0.459205	-0.390148	-0.238197	-0.218305	-0.173506	-0.350102	-0.0732861	0.0662575	0.236187	0.406122	-0.614716	-0.438755	-0.488646	0.0458856	-0.443487	-0.3676	-0.24249	-0.307149	-0.224075	-0.538031	-0.690141	-0.602146	-0.676728	-0.833192	-0.239106	-0.680316	-0.25763	-0.335138	-0.568653	0.0505046	-0.25877	-0.14268	-0.51002	-0.45696	-0.2342	-0.101013	0.0969809	-0.722727	-0.498787	-0.0961544	-0.122669	-0.671297
RF_083	1-Phenoxypropan-2-ol C9H12O2_Flesh_ID36251_SPME GCMS_volatiles	flesh	392	2.26526	0.00793871	-0.0277842	0.291514	0.300775	-0.385496	1.09721	-0.101151	-0.567296	-0.0663508	0.88146	-0.382549	0.312394	-0.215481	-0.519166	-1.37904	0.0900809	0.673005	-0.280679	-0.871069	-0.330819	0.115531	-0.622335	-1.12959	-0.239929	0.0298525	-0.430406	0.0595868	-0.64649	0.0968345	-0.876836	-0.59873	-0.525899	-1.02055	-0.555011	-0.982319	0.0599532	-0.488179	-0.958115	-0.259609	-0.316757	-0.553809	0.163953	-0.591741	-0.382741	-0.0922701
RF_548	Cyclooctasiloxane, hexadecamethyl- C16H48O8Si8_Flesh_ID36304_SPME GCMS_volatiles	flesh	393	0.349126	-0.56086	0.470459	-0.416014	0.262703	1.6333	-0.74539	0.0177724	0.228071	-0.757046	-0.382648	-0.450059	0.758187	0.412477	0.0352946	0.55628	0.21163	-0.185232	-0.361246	-0.502894	-0.997046	0.0747299	-0.175077	-0.324196	0.211718	-1.29423	-0.879708	-0.46938	0.219262	-0.320777	-1.6064	-1.5581	0.0388537	0.543362	-0.851912	-0.884793	-0.191958	-1.11905	-1.35675	-0.191515	-0.922654	0.358771	0.427855	0.203688	-1.39438	-1.05607
RF_106	Hexanoic acid, ethyl ester C8H16O2_Flesh_ID36442_SPME GCMS_volatiles	flesh	394	3.95807	1.68904	0.164471	-0.0382199	-0.545958	-0.4746	1.61459	2.06627	-0.317022	0.984626	1.01634	-0.0141962	-0.070265	3.61229	-0.543054	-0.418336	-0.258758	4.01494	-0.114954	-0.433663	0.276037	0.448965	-0.590839	-0.856122	-0.318948	-0.543454	-0.420096	-0.571212	-0.671314	-0.532666	-0.888201	-0.4455	-0.73859	-0.811241	-0.540926	-0.654251	0.093473	1.17355	0.448458	1.80094	0.0289387	-0.390817	-0.280423	-0.725931	-0.113134	-0.458364
RF_101	1-Methoxy-2-propyl acetate C6H12O3_Flesh_ID36399_SPME GCMS_volatiles	flesh	395	1.90032	0.206438	-0.275651	-0.380235	-0.3409	-0.307406	1.69001	1.046	0.98334	1.77183	-0.351359	0.00597855	-0.523938	1.59174	-0.588374	-0.239681	-0.228539	0.56529	-0.182339	-0.658832	-0.148397	-0.711541	-0.384928	-0.374255	-0.0292791	-0.330208	-0.397982	-0.486989	-0.615357	-0.353231	-0.719949	-0.0918397	-0.427079	-0.280444	-0.614394	-0.528381	-0.309991	-0.363205	-0.536993	0.0496657	-0.17046	-0.289796	-0.506254	-0.503548	-0.217952	-0.24787
RF_074	Acetic acid, pentyl ester C7H14O2_Flesh_ID36253_SPME GCMS_volatiles	flesh	396	1.2714	-0.207277	-0.477923	-0.139566	-0.24764	-0.547392	0.0528322	-0.803102	-0.559652	-0.872973	-0.48905	0.639606	0.362871	1.60366	0.0528409	0.197924	-0.483309	-0.127541	-0.711862	-0.478717	2.16964	-0.934232	-0.969041	-0.730137	-0.325749	-0.319929	-0.702886	-1.01523	-0.494626	-0.410092	-1.11009	-0.280783	-0.212194	-0.548665	-0.0789414	-0.0302286	-1.10263	0.166482	-0.699222	-0.293987	-0.2399	1.07465	-0.190041	-0.491732	-0.391834	1.72704
RF_598	Y-Methylbicyclo(4.3.0)non-6-en-8-one C10H14O_Flesh_ID36213_SPME GCMS_volatiles	flesh	397	-0.146546	-1.43034	-0.600093	-1.55874	0.00272295	-0.829539	-0.677785	-0.745558	-0.37542	-1.40311	0.190922	-0.746851	0.204267	-0.757234	-1.48769	-1.31371	-0.9753	-0.845788	-0.907351	-0.356484	-0.0148135	-0.0398109	-1.23188	0.0806874	0.86548	-0.582867	-0.981556	-0.167867	0.561057	0.399947	0.326979	-0.169551	-1.2032	-0.0218144	-0.891601	0.920299	-0.226152	-0.250677	-0.602814	-0.0047552	0.211818	0.045386	-1.90925	-0.34872	0.438129	-0.8471
RF_178	Cyprotene RI=1322 C14H24_Flesh_ID36429_SPME GCMS_volatiles	flesh	398	0.0610615	1.52111	-0.298981	-0.271046	-0.533646	-0.750506	0.0178217	2.6341	2.93439	-0.533431	1.33337	0.745156	0.39875	0.84709	-0.922824	-0.307495	-0.799081	0.595757	-0.364335	-0.82659	-0.503936	-0.834894	-1.00207	-0.496617	-0.123472	1.46697	-0.777441	-0.32526	-0.298148	-0.245918	-0.55766	-0.571324	-0.893699	-1.06449	-0.812418	-0.504536	-0.134262	0.113175	1.30223	-0.25216	0.376289	0.089102	-0.66679	0.121302	0.438724	-0.629869
RF_001	Salicylic acid_Flesh_ID25801_GCMSTOF_polarmetabolites	flesh	399	1	1	1	-1.73915	1	-0.148041	-1.04424	1.07776	0.715073	-0.120388	1.72766	0.647439	-0.542406	0.487713	-0.764819	1	0.811748	1	-1.18435	-0.668709	-0.920105	1	-3.63179	-0.430699	-0.667911	-0.0153061	1	0.314165	1	0.156039	-1.87462	1	1	-0.896457	0.243428	1	0.805536	1.28574	1	0.125709	-0.414884	0.566332	1	0.877465	0.0652084	0.0380397
RF_565	3,5-Octadien-2-one, (E,E)- C8H12O_Flesh_ID36451_SPME GCMS_volatiles	flesh	400	-0.476066	-0.322282	-0.658387	-0.165753	-0.706624	-0.763589	-0.27986	-1.05652	-1.32152	-0.514529	-0.120627	-0.54786	-0.611785	-0.686873	-0.361671	1.27364	-0.317605	-0.441281	0.833135	-0.86768	0.101746	0.798723	0.627903	-0.498018	0.319192	0.781141	0.696803	-0.252193	0.42919	0.0300088	-0.942947	0.889616	0.598402	-0.269924	-0.663377	0.0904649	-0.0990281	-0.357633	-1.29111	-0.169715	-1.00088	1.5249	-0.212991	-1.299	-1.00224	-0.427919
RF_476	Vanillic acid_Flesh_ID28447_GCMSTOF_polarmetabolites	flesh	401	1	1	1	1	1.2169	1	1	-0.446079	1	-0.119009	1	0.0708541	0.592925	-0.0153061	-0.631019	1	1	-0.262733	1	1	1	1	1	1	1	1	1	1	1	1	1	1	1	1	1	1	1	1	1	1	1	1	1	1	1	1
RF_188	3H-Imidazo[4,5-b]pyridine, 4-oxide C6H5N3O_Flesh_ID36248_SPME GCMS_volatiles	flesh	402	1.07391	-0.928866	-0.330304	0.124342	0.236305	-0.529073	-0.397026	0.70632	0.28811	-0.882736	1.6395	0.0700499	0.74477	0.328636	-1.46864	-1.71924	-1.68301	0.0315943	-1.31645	0.412394	0.821762	1.08665	-1.58094	-1.04608	-0.267749	0.202808	-1.42527	-0.824605	-1.22677	-0.635073	-0.468678	-1.46525	-1.75862	-1.06403	-1.31375	-0.173883	-0.518951	1.04071	0.733128	-0.388132	0.896143	-1.24963	-1.46422	0.262035	1.12307	-0.136685
RF_116	Ethyl (methylthio)acetate C5H10O2S_Flesh_ID36459_SPME GCMS_volatiles	flesh	403	1.36436	-0.181125	-0.181832	-0.119937	-0.943997	-0.302173	1.49705	0.355916	-0.51475	1.2902	0.373183	0.331204	-0.0303496	2.74945	-0.567106	-0.718339	-0.40081	2.63656	-0.305905	0.297677	0.430159	2.04717	-0.812764	-0.936319	-0.426137	-0.289419	-0.504631	-0.604296	-0.669034	-0.572069	-0.638225	-0.18294	-0.836275	-0.679563	-0.740284	-0.802947	-0.354105	1.13646	-0.771679	0.678709	0.46383	-0.294968	-0.340919	-0.397663	-0.0354074	-0.429609
RF_170	Naphthalene, 1,2,3,4-tetrahydro-1,1,6-trimethyl- C13H18_Flesh_ID36441_SPME GCMS_volatiles	flesh	404	0.238638	0.0850406	0.29781	-0.118907	0.625711	-0.0718041	0.0658693	0.155615	0.91984	-0.423464	0.504604	0.269038	0.408847	0.49735	-1.25736	-0.304202	-0.697451	-0.173358	-0.539605	0.126377	0.224804	-0.543434	-1.52603	-1.27604	-0.600089	-0.114056	-0.974405	-0.554941	-1.23607	-0.467921	-0.575356	-0.796786	-1.00276	-0.515992	-0.716498	-0.261291	-0.667412	-0.00390044	0.386455	-0.300747	0.119447	-0.676646	-0.73433	-0.503288	-0.0435994	-0.640674
RF_177	Benzaldehyde, 4-ethyl- C9H10O_Flesh_ID36247_SPME GCMS_volatiles	flesh	405	0.253397	1.46501	-0.093835	0.00391342	-0.882841	-0.258135	-0.117095	2.74543	3.01455	-0.797188	1.39724	0.987431	1.02999	1.40853	-0.495412	-0.940269	-0.601022	0.547604	-0.270699	-0.957746	-0.684842	-0.365022	-0.80427	-0.596114	-1.28483	1.58519	-0.70026	-0.282858	-0.468242	-0.778686	-0.560069	-0.734929	-1.00817	-0.253818	-0.86941	-0.0659082	-1.1851	0.632826	1.6531	-0.314507	1.07441	-1.29373	-0.320856	0.452497	1.09839	-0.0929155
RF_019	2,6-Nonadien-1-ol C9H16O_Flesh_ID36453_SPME GCMS_volatiles	flesh	406	-0.996103	-0.871052	-0.680933	-0.541914	0.919073	-0.333447	-0.78404	-1.21799	1.37051	-0.580839	2.00404	-0.130633	0.715565	-1.28047	-0.264794	0.286792	-0.364115	-0.963873	-0.86459	-0.710508	-0.882191	-0.716892	-1.10777	1.4351	0.408531	2.07131	-0.77416	1.11672	2.51987	-0.368412	-0.399147	0.510895	0.271628	-0.219227	1.64766	0.0873166	-0.922055	2.34655	1.13458	1.7226	0.464235	-0.973518	-1.07033	0.00609223	-0.250776	-0.702841
RF_343	Choline_Flesh_ID22670_1HNMR_polarmetabolites	flesh	407	0.814463	0.601078	-0.501108	-0.157634	0.599911	-0.00188909	0.0288015	0.426971	0.781242	0.358536	0.805123	0.494906	0.361961	0.386478	-0.0664818	0.0611152	-0.312784	0.148964	-0.712347	-0.567465	-0.317629	0.425888	-0.122533	-0.22906	-0.0132449	0.13917	0.0555333	0.0115951	0.0262018	-0.272959	0.0509882	-0.195363	0.553914	-0.432867	-0.0887472	-0.432255	-0.214797	0.396125	0.420013	0.493443	0.327838	0.13725	0.40797	-0.124626	0.351395	0.0853509
RF_127	Alanine_Flesh_ID22656_1HNMR_polarmetabolites	flesh	408	1.79203	0.612848	-0.307848	0.57438	2.03641	0.274357	-0.030769	1.15586	1.96587	1.26776	1.44091	0.580492	0.14858	0.140508	-0.343073	0.562996	-0.644521	0.724523	0.110957	-0.595361	0.762877	0.809068	-2.24579	-0.770646	-0.135251	-1.46312	-0.383667	-0.712641	-1.92462	-0.135013	-0.662471	-2.00626	1.0852	-0.912876	-0.0302891	-0.560396	-0.101987	0.906895	0.400234	0.743669	0.118503	-0.957707	-0.178798	0.626467	0.518905	0.0346608
RF_296	Nonadecane_Flesh_ID29841_GCMSTOF_polarmetabolites	flesh	409	-0.000218842	-0.135724	-0.018939	0.0464262	0.0561688	0.230619	0.105233	0.0465991	-0.0749506	-0.00579034	0.095625	0.0500381	-0.0116791	0.145775	0.0854359	0.12323	-0.0791954	0.0674083	-0.103457	-0.0105375	-0.0569467	0.0227741	0.00715988	-0.125465	-0.092042	0.0730096	-0.150575	-0.0551291	-0.0727637	0.00807795	-0.168744	-0.0706222	0.039022	0.027886	-0.0301967	-0.187976	-0.0282203	-0.0867412	-0.0365308	0.0413733	-0.160215	-0.0702192	0.129153	0.0788366	-0.0319667	-0.120581
RF_494	Tyrosine_Peel_ID40939_GCMSTOF_polarmetabolites	peel	410	1.28846	-0.0924619	-0.067739	-0.417044	-0.0294284	2.09092	0.900559	1.19188	1.26546	-0.603621	-0.893194	-1.11326	-1.60485	-0.863482	-0.293445	1.5305	0.820314	0.232224	-1.80503	0.779709	-3.16058	-0.23634	-1.88343	-0.463279	-2.37376	1.51779	-0.194919	-1.20929	1.12089	-0.333792	-1.00123	-0.708876	-1.30903	0.074989	-2.09704	1.66943	0.386419	-0.025681	0.715124	-0.931613	1.53538	0.550764	1.1888	0.568193	0.699006	-0.29862
RF_549	Siloxane_Peel_ID38122_GCMSTOF_polarmetabolites	peel	411	0.0602197	-0.102251	0.935957	0.331852	0.134576	0.430025	-0.868754	-0.433377	0.104413	-0.0306752	0.1288	0.622373	0.490259	-0.261735	-0.0664682	-0.084202	0.0954932	0.336818	-0.420447	-0.423244	-0.933372	-0.219463	-0.112412	-0.313879	0.528697	-1.13591	-1.09498	-0.147196	1.56941	0.194743	0.722769	-0.116186	-0.138476	0.173238	-1.27458	-0.15493	-0.121001	-0.230026	0.400204	-0.240939	-0.495047	0.161464	0.702848	0.630801	0.697992	-0.0276904
RF_573	2,6-Diisopropylnaphthalene C16H20_Flesh_ID36230_SPME GCMS_volatiles	flesh	412	-0.400595	-0.19941	0.297393	0.288736	0.0200879	-0.428532	-0.631902	-0.723957	-0.309642	-0.67062	-1.0785	-0.485067	0.264921	-0.33417	-0.657623	0.0453945	-0.419022	-0.480482	0.16816	0.140006	0.459681	-0.419253	0.193791	-0.563132	0.0583677	-0.338667	-0.504483	-0.445786	-0.208991	-0.0605103	0.169164	-0.160434	-0.329062	-0.129896	-0.238362	0.129044	-0.348575	-0.468032	-0.587113	0.127424	-0.115332	-0.486869	-0.726129	-0.379535	-0.343141	-0.691098
RF_486	Alanine_Peel_ID33362_1HNMR_polarmetabolites	peel	413	2.47467	-0.681247	0.314959	0.079675	0.570183	-0.309835	0.543124	1.45568	0.699801	-1.58543	1.84326	-1.5249	-1.0571	-1.06974	-1.0516	0.358889	-0.410103	-1.08743	0.329513	2.62504	-0.137409	1.66836	-0.314863	1.1871	-0.0993043	0.683281	-1.10242	-0.981366	0.66058	0.683728	1.12128	-0.384435	-0.266296	0.316163	-1.69171	0.613267	0.150668	0.476286	-0.865995	-0.0471714	-0.568941	-0.345187	0.309094	-0.779062	-0.208043	-0.535737
RF_018	6-Nonen-1-ol, (Z)- KI=1164 C9H18O_Flesh_ID36343_SPME GCMS_volatiles	flesh	414	-0.147636	-1.55221	-1.09011	-1.33831	-0.130173	-1.00297	-0.863094	-0.909883	-0.896105	0.181801	1.32259	2.03515	1.54325	-0.844187	-1.34202	-0.718392	-1.41823	-0.800338	-0.49702	-1.19763	0.100201	-0.00169783	-1.70631	-0.884956	-0.250528	1.80908	0.46392	-0.348883	-0.611949	-0.932427	0.85416	0.828183	1.64987	-0.418405	1.3339	-0.448765	0.206653	0.983898	0.539845	0.103222	1.11467	-0.241347	-1.44054	-0.733261	-0.464273	1.0228
RF_323	unkS2.77_Flesh_ID22681_1HNMR_polarmetabolites	flesh	415	1.70103	0.23749	-2.30369	0.6152	0.787526	-0.374215	0.416201	1.93025	0.186499	-11.9791	2.33994	1.35182	0.498344	2.2385	-11.9791	0.228548	-0.640417	2.40917	0.580796	-1.27483	1.90136	2.92829	-4.9114	-1.00547	-1.39055	-11.9791	-1.00173	0.15625	-11.9791	0.152721	-3.28761	-1.3604	-1.6088	0.018058	-2.64984	1.33332	-11.9791	1.54025	-1.58498	-1.01297	-3.8195	0.126593	1.91569	-1.59776	-1.30788	3.37472
RF_504	Naphthalene, 1,2-dihydro-1,1,6-trimethyl- C13H16_Flesh_ID36432_SPME GCMS_volatiles	flesh	416	0.122071	-0.627942	0.104482	-0.319093	0.16467	-0.0672583	0.239156	-0.342735	0.250743	-0.272329	-0.15388	0.545848	0.562452	0.358008	-1.06815	-0.295062	-0.302079	-0.328606	-0.126806	-0.997326	0.675788	-0.582136	-1.90516	-0.866515	-0.245084	-0.266566	-1.20519	-0.0313185	-1.11636	-0.424126	-0.516955	-0.952952	-1.37089	-0.758411	-0.764091	-0.282774	-0.703083	-0.0144557	-0.191151	0.176519	-0.358868	-0.46807	-0.700817	-1.17286	-0.180175	-0.165662
RF_006	unkD7.68_Flesh_ID22676_1HNMR_polarmetabolites	flesh	417	0.447044	1.16589	1.4544	0.185491	0.428511	0.522903	-1.24946	0.442132	1.20823	0.540567	-0.369901	1.25369	0.864051	0.438166	-0.0681611	0.121235	-0.647254	0.85214	0.371284	0.174395	0.061113	-0.392832	-6.49131	-0.761866	-0.543077	-0.575942	0.458723	-0.376214	-0.133004	-0.451056	-0.894231	-0.896518	1.05901	-1.233	-0.358158	-0.648958	-0.499803	-0.311084	1.08596	-0.502902	0.971906	-0.575942	-1.31821	1.50941	1.56317	-0.525666
RF_579	Alanine_Peel_ID35546_GCMSTOF_polarmetabolites	peel	418	2.68816	1	1	1	1	-1.23615	1	-0.679569	-0.688773	1	-0.0382449	1	1	1	1	2.29369	1	1	1	2.18794	1.17533	0.225531	1	-1.13285	1	1.60833	1	1	0.525419	1	0.434913	-1.10336	-1.57695	0.705495	1	3.38958	0.171987	1	1	-0.0587882	1.41349	-1.541	1	1	-1.96197	-0.88366
RF_572	2,6-Diisopropylnaphthalene C16H20_Flesh_ID36331_SPME GCMS_volatiles	flesh	419	-0.365943	-0.427058	0.167383	-0.0277802	0.0444315	-0.288731	-0.598215	-0.883613	-0.612812	-0.704874	-1.13327	-0.3597	0.060379	-0.231375	-0.349645	0.0903726	-0.406893	-0.561356	0.0468377	0.00326098	0.317329	-0.454777	0.112022	-0.583025	-0.0972878	-0.415334	-0.53076	-0.629486	-0.228004	-0.111658	0.0353283	-0.381647	-0.412877	-0.120321	-0.30849	0.0452804	-0.433323	-0.380924	-0.547983	0.131356	-0.00193544	-0.379104	-0.761297	-0.0900795	-0.00147875	-0.662004
RF_014	unkS7.9_Flesh_ID22674_1HNMR_polarmetabolites	flesh	420	2.00984	-10.2887	-4.32126	-10.2887	1.62937	-0.99985	-2.63849	1.20895	-10.2887	-10.2887	0.43185	-0.699684	0.123497	-0.110836	1.73143	1.51643	1.68712	-0.578893	-3.26892	-4.25833	0.151978	3.111	-10.2887	0.851595	0.796861	1.21339	-0.485441	-0.801009	-0.0736396	1.46161	1.27844	1.67862	-10.2887	0.819903	0.894677	0.778176	0.725593	0.171258	1.42034	-0.824091	0.0213736	0.906614	-3.02898	1.0783	-0.360005	-1.96745
RF_407	5-Methylhexanoic acid KI=1033 C7H14O2_Flesh_ID36277_SPME GCMS_volatiles	flesh	421	-0.520656	-0.832165	-0.227115	-0.950759	-0.20905	-0.488407	0.546349	-0.596057	-0.473006	-0.58898	-0.456379	-0.466381	-1.04122	0.17006	-0.353812	-0.0623243	-0.551437	-0.315059	1.27378	0.365356	-0.770347	2.07148	1.2087	-0.181533	0.60784	-0.380641	-0.405305	-0.82935	-0.282323	-0.339999	-0.281632	-0.0530663	0.840736	-0.143347	-0.35137	0.285402	-0.741287	-0.762763	-0.513869	-0.765513	-0.182253	-0.060413	-0.680901	0.262194	0.0740331	-0.88525
RF_308	1-(4-tert-Butylphenyl)propan-2-one C13H18O_Flesh_ID36225_SPME GCMS_volatiles	flesh	422	-0.07294	-0.426398	-0.0841653	-0.0990887	-0.0339921	-0.0237759	0.195057	-0.136484	-1.84522	-0.553088	0.0651146	0.0251638	-0.135455	0.0661919	-0.744045	-0.727569	-0.382882	-0.190596	-0.32448	-0.610242	-0.00499383	-0.0792133	-1.02397	-1.3313	-0.231627	-0.717951	-0.610317	-0.391382	-0.902939	-0.125703	-0.553491	-0.532454	-0.889098	-0.79152	-0.806591	-0.610403	-0.50748	-0.127191	-0.273268	-0.363367	-0.205373	0.054242	-0.599889	1.21945	-0.489665	-0.705059
RF_030	unkM1.6=citrulline_Flesh_ID22668_1HNMR_polarmetabolites	flesh	423	0.222301	-0.0084129	-0.135573	0.515208	-0.962907	0.0185884	1.02633	-0.844964	0.0928073	0.114379	0.694649	-0.369113	-1.09131	-0.62049	-1.02052	-0.412169	-1.93848	-1.13988	0.333014	-1.15384	-0.833735	0.374983	-1.94064	-0.690932	0.336086	1.00912	-0.0336638	0.0535036	0.222362	0.887734	1.18057	1.06211	-0.29163	0.286426	0.507683	-0.694757	0.356815	0.311033	-0.580566	0.525788	0.178564	-1.43566	-1.3599	0.719576	0.569366	0.175694
RF_591	Hexanoic acid, 4-methyl- C7H14O2_Flesh_ID36330_SPME GCMS_volatiles	flesh	424	-0.799029	0.687096	-0.344369	0.200182	-0.361708	-0.840065	-1.09921	-0.545735	-0.275976	-0.348487	-0.080156	-0.501687	-0.812868	-0.436929	-0.306312	-0.460339	-0.335912	0.142649	-0.749508	-0.371772	-0.268901	-0.200765	-0.295545	-0.301593	-0.0945077	-0.288106	-0.114809	-0.287801	-0.173136	0.0973538	-0.0828354	0.200941	-0.101966	-0.258085	-0.580474	-0.0750499	0.571032	-0.279161	-0.549346	-0.33952	-0.258056	-1.32535	-0.536444	-0.287001	-0.115195	-0.348474
RF_432	unkM6,0_Peel_ID33375_1HNMR_polarmetabolites	peel	425	0.18969	-0.160378	-0.535216	0.63343	0.640795	0.94589	0.0774853	0.882907	0.326633	0.0103504	0.485427	-0.359324	-0.215737	0.299722	-0.0728784	-0.41222	0.433697	-0.0270017	0.125091	0.627416	-0.132284	-0.0366573	-0.288009	-0.197204	-0.0492372	0.0621182	-0.543303	-0.311178	0.040959	0.198878	0.0983807	-0.211053	-0.440641	0.506788	-0.321157	-0.0125205	-0.236634	0.0696594	-0.0763443	-0.333245	-0.569978	0.0714347	0.175384	-0.178885	-0.129484	-0.937371
RF_218	Aspartic acid_Peel_ID36505_GCMSTOF_polarmetabolites	peel	426	0.662401	-2.9774	-1.49726	-1.00595	-2.59865	1.17653	-1.63652	-0.0312675	0.00359978	-0.954556	0.614452	-2.04311	-1.77085	-0.0327321	-2.17717	1.36668	-0.22286	0.218696	-1.52781	0.395604	-1.15449	-1.97528	-3.60242	0.336912	-0.446909	0.0614564	-0.69728	0.554844	0.827119	-0.315129	0.355119	-0.314117	-0.230423	0.404982	-0.962659	0.582027	0.562778	0.669493	-0.828351	-0.0273497	1.28633	0.451467	0.191605	0.350893	-0.121392	0.407534
RF_411	Glucose_Flesh_ID22645_1HNMR_polarmetabolites	flesh	427	-0.0663907	0.985716	0.770883	0.985636	-0.323644	-0.254364	0.326642	-0.169717	-0.0836851	0.248962	0.082047	-0.146553	-0.127156	-0.528576	0.107954	-0.528811	-0.129677	-0.436125	0.409671	0.481999	-0.187327	0.663684	1.19172	0.473509	0.0217145	0.30621	0.163057	0.0136301	0.811997	0.00880849	0.2675	0.204235	0.0644643	0.0829604	-0.0855374	0.406624	-0.25684	0.689007	-0.102166	0.0600877	-0.265844	0.298036	0.385627	-0.296239	-0.115447	0.0111813
RF_117	2(3H)-Furanone, 5-butyldihydro- C8H14O2_Flesh_ID36417_SPME GCMS_volatiles	flesh	428	0.506815	-0.394427	-0.0056595	-0.283407	-0.352249	-0.207749	-0.091975	-0.255676	-0.642575	-0.189877	-0.33998	-0.158142	-0.285777	-0.455467	-0.47026	-0.391986	0.00618179	-0.356132	-0.306895	-0.36557	-0.155128	-0.448207	-0.469886	-0.569356	-0.109666	-0.0771092	-0.384024	-0.346804	-0.71525	-0.171604	-0.63181	-0.0817639	-0.519116	-0.407758	-0.547554	-0.308837	-0.446047	-0.22493	-0.70733	-0.27776	-0.290299	0.00189651	-0.113166	-0.687031	-0.577553	-0.233167
RF_260	unkM1,14_Peel_ID33379_1HNMR_polarmetabolites	peel	429	1.25158	-1.04365	-2.0167	-0.445746	-0.27211	-0.962477	0.107598	0.733996	0.0149052	-0.191769	0.826675	0.546542	0.136174	0.759556	-0.68678	0.226842	-0.44745	0.386199	0.278077	0.529529	0.733239	1.47777	-0.354269	0.0166242	-0.171015	0.0190007	-0.0162559	-0.260532	0.232256	-0.217873	0.174731	-0.876208	0.0220309	0.262122	-1.16345	-0.683362	-0.2106	-0.0558092	-1.0278	0.0516898	0.693755	0.503084	0.723939	-0.29194	0.386034	-0.241069
RF_151	Spermidine_Peel_ID42721_GCMSTOF_polarmetabolites	peel	430	1	1	-1.30793	-0.938948	1	1	1	1	1	1	1	1	1	1	1	1	1	1	1	1	1	1	1	-0.0321369	-0.0226609	1	1	0.0562425	1	-0.0649806	0.607046	-1.63998	1	1	0.894268	1	-1.33976	1	1	1	1	1	1	1	1	1
RF_485	Galactose_Flesh_ID22649_1HNMR_polarmetabolites	flesh	431	-0.213092	0.287757	0.178206	0.471371	0.19737	-0.190041	0.0302839	-0.19716	0.0965629	0.144387	0.534394	-0.43467	-0.387526	-0.583301	0.0209092	-0.324572	-0.00703426	-0.720414	0.246734	0.368094	-0.291749	-0.106463	0.474022	0.429387	0.29237	0.320994	-0.237382	-0.266166	0.256552	0.0182362	0.501469	0.74777	-0.0510556	0.689319	0.0134376	0.454026	-0.152008	0.673986	0.231042	0.0310104	-0.317157	0.0153854	0.0638191	-0.01129	0.0826846	-0.377658
RF_064	6-Nonen-1-ol, acetate, (Z)- C11H20O2_Flesh_ID36376_SPME GCMS_volatiles	flesh	432	1.0779	-0.728835	-0.430034	-0.20439	-0.786365	-0.362875	0.187329	-0.253824	0.263053	1.03857	1.28757	-0.533073	0.100077	-0.00813408	0.474423	0.41212	-0.336047	-0.602679	0.725497	-0.40118	1.85218	-0.262363	-0.412916	-0.785768	-0.726525	0.626297	1.82904	-0.810263	-0.467656	-0.460556	-0.538902	-0.364262	-0.486002	-0.782405	-0.633004	-0.830702	-0.653543	1.89297	0.416819	1.2539	-0.435134	1.24327	-0.393442	-0.935726	-0.638356	0.98339
RF_070	2(3H)-Furanone, 5-hexyldihydro- 'gamma-Decalactone' KI=1467 C10H18O2_Flesh_ID36402_SPME GCMS_volatiles	flesh	433	0.733248	-0.372993	-0.246269	-0.0578403	-0.560724	-0.158971	0.288977	-0.363348	-0.384987	-0.288657	-0.402095	-0.273118	-0.112777	0.926094	-0.39492	-0.499939	-0.165488	0.635586	-0.487773	-0.651907	-0.0707226	-0.287848	-0.309258	-0.717065	-0.0218757	-0.407174	-0.739402	-0.374371	-0.504812	-0.1637	-0.539038	-0.137481	-0.551042	-0.615868	-0.324032	-0.742095	-0.532995	-0.308566	-0.0556107	-0.245485	-0.169936	1.93814	2.43895	-0.385138	-0.424129	0.953999
RF_558	Octopamine C8H11NO2_Flesh_ID36309_SPME GCMS_volatiles	flesh	434	-0.175012	-0.733266	-0.680546	-0.280793	-0.689017	-0.428173	0.051864	-0.421848	0.0176579	0.143421	0.173602	-0.607276	-0.364052	-0.414074	0.759663	1.39234	-0.474526	-0.732918	0.29102	-0.0120311	0.477521	0.010705	0.504437	-0.565396	-0.182847	0.11157	0.671046	-0.799294	0.690625	-0.702501	-0.855085	-0.492677	-0.293224	-0.303932	-0.474306	-0.261284	-0.793961	0.553022	-0.5784	0.349238	-0.596307	1.93404	-0.388467	-0.949444	-0.616787	0.268087
RF_447	Galacturonic acid_Flesh_ID30209_GCMSTOF_polarmetabolites	flesh	435	1.72932	1.72506	1.10704	1.15419	0.409599	-0.364446	3.87712	0.465371	-0.306737	0.202778	1.05496	-0.860796	-1.33283	0.393942	0.1706	-0.318509	-0.12828	-0.0844128	-1.77919	3.6153	2.18784	2.09184	-0.581189	-1.00775	1.1244	1.09463	-0.490724	-0.81807	0.21233	-0.594174	-0.0602271	0.547964	-0.715585	-0.0343941	-2.46152	0.406108	-0.295758	-1.21153	1.5888	-0.535829	-0.532342	-0.0796393	-0.81908	1.63017	3.96751	0.00361843
RF_007	unkD6.41_Flesh_ID22677_1HNMR_polarmetabolites	flesh	436	0.390239	1.05399	1.54088	0.271846	0.616327	0.445546	-2.00165	0.0669895	1.25054	0.762181	-0.44249	1.35384	0.988553	0.584301	0.136697	0.247219	-0.741534	0.954996	0.503459	0.172432	-0.0276262	-1.10537	-13.6786	-1.82476	-0.406104	-0.823657	0.389066	-0.259363	-0.0892808	-0.423621	-0.674562	-1.41859	1.22598	-1.65657	-0.252227	-0.59252	-0.230516	0.0795463	1.2537	-0.121175	1.1277	-0.476224	-1.44041	1.69828	1.78916	-0.557104
RF_236	Arabitol_Flesh_ID27667_GCMSTOF_polarmetabolites	flesh	437	-0.298319	0.829267	0.135547	-1.09077	-0.205307	0.243855	0.896776	0.807538	1.57888	1.53605	1.27125	0.242823	0.350598	-0.175633	0.0393286	-1.80772	0.234	0.280486	-0.531091	-0.0153061	1	0.0265014	-1.0686	-0.0433436	0.371819	-0.903542	-0.360924	-0.310171	-0.133919	-0.817047	0.217856	-0.147623	0.297949	-0.0296477	-0.422541	0.0763716	-0.541665	0.146348	0.918915	-0.242275	-0.11236	-0.667703	-1.11259	1.05404	0.5736	0.799176
RF_542	Fructose_Flesh_ID29394_GCMSTOF_polarmetabolites	flesh	438	0.00510104	0.0293262	0.0759541	-0.0414935	-0.00468695	0.0199212	0.00602682	-0.0510418	0.0591062	-0.0106014	-0.0575398	-0.0599156	-0.0960509	-0.0379725	-0.0356115	-0.0646757	0.0404344	0.0329838	0.0458464	-0.0384849	0.038212	-0.00136662	0.0393672	-0.036919	-0.0517542	0.0131624	0.00196638	-0.132323	0.0446269	-0.0489781	-0.00128005	-0.0694546	0.0184103	-0.0996932	-0.0503381	-0.0247482	-0.042563	0.044714	0.00624049	-0.0318221	-0.0497723	-0.0186002	-0.00675137	-0.00631209	0.0771988	-0.00496223
RF_024	Phenylalanine_Flesh_ID22663_1HNMR_polarmetabolites	flesh	439	0.0977954	1.1143	-0.920668	0.129347	0.464817	0.217553	0.934316	-0.480907	1.37612	0.598849	0.283908	0.883162	0.715373	-0.415033	-2.09342	-1.05683	-1.49265	-0.394287	-1.18276	-1.17658	-0.133082	0.189707	-0.409036	-0.736115	0.608265	-0.280399	0.904413	-0.467923	-1.14836	0.394948	0.273123	-0.77507	-0.926969	0.547435	0.601021	0.270212	-0.0609407	0.936593	0.0483699	0.432293	0.197141	-2.1769	-4.35817	0.502026	0.197301	-1.54584
RF_058	Naphthalene, 1,2-dimethyl- C12H12_Flesh_ID36303_SPME GCMS_volatiles	flesh	440	-0.291811	-0.472151	0.208728	0.00384541	-0.238097	-0.458086	-0.158191	-0.178552	0.0694437	0.0357698	-0.179644	-0.327918	-0.0303218	-0.366821	0.201381	-0.929068	-0.00432705	-0.147383	-0.555592	-0.521576	0.130311	0.133721	-0.980109	-0.814368	-0.426454	-0.0140272	-0.561327	-0.00514778	-0.306226	0.141785	-0.182181	-0.790096	-0.382123	-0.510569	-0.325837	-0.252588	-0.317806	-0.242945	-0.724351	-0.308768	-0.305362	-0.930544	-0.353296	-1.1911	-0.192801	-0.189901
RF_299	Tetradecanoic acid_Flesh_ID29321_GCMSTOF_polarmetabolites	flesh	441	-0.10274	-0.12122	-0.056547	-0.117907	0.326185	-0.00122492	-0.0583116	0.26083	-0.180552	0.265789	0.196741	0.222395	0.0753079	0.122916	0.241598	0.056011	-0.611995	0.00723012	-0.0294775	-0.0730714	0.0839563	-0.127757	-0.0324774	-0.193022	-0.0747408	0.239844	0.0135853	0.109081	-0.149774	0.0624554	-0.344187	0.104134	0.206088	0.06987	-0.113205	-0.113129	0.0321465	-0.222244	-0.243833	0.12638	-0.118148	-0.284402	0.359687	0.0251769	-0.0484711	-0.215641
RF_393	Stachyose_Flesh_ID22651_1HNMR_polarmetabolites	flesh	442	-0.572391	1.39525	1.44743	0.877843	0.0935924	-0.696054	0.423734	-0.644503	0.405912	0.0773697	-0.628455	0.557906	0.394545	0.0650051	-0.409817	-0.643721	-0.692442	0.316868	0.0691809	0.0931335	-0.114633	-0.523383	1.34566	0.0191128	-0.246976	-0.629637	0.0917047	0.131516	0.701396	-0.829304	0.202585	-0.981201	0.467616	-1.29571	-0.782785	-0.0191374	-0.171614	0.699539	0.636742	-0.29146	0.654491	-0.414631	-0.669227	1.16983	1.30821	-0.464492
RF_395	Malic acid_Flesh_ID25543_GCMSTOF_polarmetabolites	flesh	443	-0.723504	-0.928832	-1.95816	1.61701	-2.64164	-2.27269	1.19451	0.741394	0.0267266	0.753694	1.5677	0.507684	1.14817	2.42174	-0.422703	-2.85825	-0.568096	3.23961	0.0832266	4.05301	5.01561	0.740884	2.47332	-1.76415	0.301162	-2.12551	-1.39461	-1.06221	-1.33997	-0.851901	-0.686764	0.362904	2.12323	0.474932	-1.27734	-0.204514	-0.816418	0.367559	-0.058154	-0.469197	0.616982	-2.37467	-3.7606	0.953832	0.633454	-1.49812
RF_577	2,6-Diisopropylnaphthalene C16H20_Flesh_ID36380_SPME GCMS_volatiles	flesh	444	-0.255157	-0.305547	0.30341	0.159127	-0.0745044	-0.168214	-0.658149	-1.00292	-0.489422	-0.384037	-1.07808	-0.479733	-0.177368	-0.396001	-0.750814	-0.183389	-0.291627	-0.483164	0.252175	-0.0863346	0.321227	-0.569308	0.103455	-0.779393	-0.0382298	-0.385319	-0.393323	-0.435656	-0.28214	0.0672226	-0.0993803	-0.247502	-0.492025	-0.232278	-0.383803	-0.0539572	-0.290215	-0.49916	-0.820024	-0.0045612	-0.324868	-0.707194	-0.32284	-0.604144	-0.440059	-0.694016
RF_600	Glutamic acid_Peel_ID33366_1HNMR_polarmetabolites	peel	445	0.277191	-0.147193	0.114696	-0.0938474	-0.51665	0.346948	-0.151197	0.697692	0.196791	-2.20888	1.08438	-1.67679	-0.626398	0.0988204	-0.492402	0.500275	-0.26694	-0.556079	0.293765	-0.4803	-0.548391	0.370416	-0.0834168	0.348377	0.133438	0.532085	-0.180947	-0.0960799	0.371326	0.302273	0.0989609	0.336941	-0.147732	0.470224	-0.975786	0.0420772	0.689249	-0.132702	-0.352887	-0.174878	-0.632583	0.401155	0.190176	-0.188332	-0.521153	-0.476157
RF_277	2-Methyl-2-butenal C5H8O_Flesh_ID36265_SPME GCMS_volatiles	flesh	446	0.150679	-1.05327	-0.652915	-0.0506322	-0.415127	-0.870806	-0.0663995	-0.434097	-0.985535	-0.201773	1.47764	-0.0974617	0.350428	1.32119	-0.763565	-0.304119	-0.455742	0.280545	-0.857325	1.0372	1.50515	2.44481	-0.504539	-1.21208	-1.11831	0.29244	-0.300091	-0.305587	-0.76841	-1.09539	-0.0213353	-0.971502	-0.0814735	-1.31596	-0.860839	-0.686895	-0.92678	1.62021	-1.11299	-0.175414	0.254436	1.50934	2.41236	-0.873573	-0.4234	2.19711
RF_441	Citrulline_Flesh_ID31588_GCMSTOF_polarmetabolites	flesh	447	1	1	1	1	-0.0153061	1.00766	1	0.303239	1	0.317406	0.292295	-0.519837	0.937408	0.151298	0.745134	1	0.927753	1	1	1	1	0.741294	1	-1.99213	-1.02205	1	1	-2.02693	1	-1.3518	0.2171	-0.0377405	-0.988528	-1.38008	-0.401144	1	-1.66164	-0.290839	1	0.668774	-0.597952	1	1.11324	0.813069	0.425164	-0.502153
RF_121	trans-Verbenol KI=1145 C10H16O_Flesh_ID36396_SPME GCMS_volatiles	flesh	448	-0.368911	1.77935	-0.315679	1.82082	-0.588844	-0.0903412	1.51032	-0.176483	-0.212763	-0.500214	-0.303742	1.50618	-0.503407	-0.556903	-0.792787	-0.612635	-0.289399	1.89603	-0.171235	-0.539914	1.22833	-0.707375	-0.632753	-0.457695	1.29347	-0.192581	-0.0958588	-0.377021	-0.411558	1.5031	-0.558249	1.68176	-0.277784	-0.48035	-0.675758	-0.399255	1.75826	-0.353943	-0.56304	1.55675	-0.704945	1.34012	-0.18444	-0.734734	-0.675435	-0.337784
RF_233	unkD4,7_Peel_ID33377_1HNMR_polarmetabolites	peel	449	-0.395387	0.51348	0.536221	2.5416	0.197284	0.8252	-0.292539	0.0818693	0.996806	1.2355	-1.73295	-1.18207	-0.423765	0.127873	0.0679363	-2.36667	-0.0312546	-0.265706	-0.99975	0.239521	-1.65352	-2.02004	0.703888	-0.555502	0.394234	-0.0978099	-1.09119	-0.161312	0.0650794	-0.344186	-0.0903079	0.118179	-1.54332	2.90504	0.140808	0.735787	-0.512042	-0.0666199	0.0725974	-0.142999	0.848969	-0.549203	-0.150355	0.322397	1.48852	-1.3717
RF_594	(E)-2-Octenoic acid C8H14O2_Flesh_ID36433_SPME GCMS_volatiles	flesh	450	-0.115685	1.40528	0.393306	0.545958	-0.639629	-0.290599	-1.28148	-0.21472	0.0546958	0.103143	-0.33696	-0.653511	-0.934707	-0.960843	0.296165	-1.28153	-0.757825	0.090363	-0.50239	0.032772	-0.272125	0.139545	-0.67079	-0.99141	-0.328479	-1.75859	0.144434	0.0665686	0.404536	-1.63571	0.134526	-1.02731	-0.0652634	-0.553287	-0.679227	-0.0812668	1.1858	-1.77512	-1.00791	-1.66963	-0.23355	-1.66372	-0.30659	-0.892783	-0.0221946	-0.336118
RF_415	Decane, n-_Peel_ID33464_GCMSTOF_polarmetabolites	peel	451	0.191134	0.309464	0.000734532	-0.0484487	0.099141	-0.133342	-0.508831	-0.185532	-0.442376	-0.474655	-0.406307	-0.567476	-0.366225	-0.170655	-0.488069	-0.0414533	-0.692957	-0.258148	0.116635	-0.332673	-0.619034	-0.0389867	0.0692983	-0.188114	-0.333093	-0.0485302	0.195889	0.0662078	0.0662119	0.159532	0.26124	-0.262988	0.0748877	-0.513445	0.47203	-0.0154058	-0.536178	0.116784	0.325987	-0.347841	-0.294683	0.0887185	0.057916	0.501247	-0.198278	0.0324101
RF_534	2-Dodecanone KI=1396 C12H24O_Flesh_ID36341_SPME GCMS_volatiles	flesh	452	0.341882	-0.335858	-0.315786	-0.519287	-0.283266	-0.11076	-0.344171	-0.489757	-0.659986	-0.48376	-0.562109	-0.386925	-0.20116	0.179813	-0.197303	-0.0400677	-0.26698	-0.514199	-0.147867	-0.47389	0.642389	-0.313901	-0.235185	-0.651618	-0.204316	-0.415072	-0.436918	-0.192786	-0.225021	-0.283447	-0.212214	-0.408691	-0.266775	-0.44556	-0.268507	-0.138867	-0.50486	-0.428938	-0.631835	-0.408446	-0.342465	0.114131	-0.0562083	-0.590889	-0.435798	0.00548205
RF_555	Phenylalanine_Flesh_ID26323_GCMSTOF_polarmetabolites	flesh	453	-0.841769	0.116584	1	1	-0.0986193	0.829186	-0.0911119	1	0.593572	0.938496	1	2.11943	0.573813	-0.362361	1	1	1	-0.475195	1	1	1	1	1	1.21992	0.52594	0.700294	1	-0.963776	-0.474984	1	0.527012	-0.455585	1	-0.172197	-0.161872	-0.330715	1	-1.21071	-0.59774	0.268344	0.117511	1	1	1.53836	0.0579846	1
RF_068	Gentiobiose_Flesh_ID34484_GCMSTOF_polarmetabolites	flesh	454	-1.4875	1	1	-0.476971	-1.04354	-0.771833	1.90217	0.434713	1.21113	2.29595	1	1	1	2.14425	1	1	0.481354	1.65527	1	1	1	-1.73328	1	1	-1.46643	1	1	-1.56319	-1.4534	3.50874	1	1	-1.98466	-1.2859	1	-0.375768	1	0.0873887	0.321779	1	-1.32339	1	1	0.340005	-1.38637	3.44078
RF_559	2-Heptenal, (E)- C7H12O_Flesh_ID36400_SPME GCMS_volatiles	flesh	455	-0.313988	0.00367171	-0.169654	-0.0146352	-0.704947	-0.17475	-0.0584495	-0.888063	0.0900631	0.0386869	-0.404341	-0.385124	-1.30108	-1.15093	-0.560484	0.448627	-0.137062	-0.368584	0.499373	-0.610557	-0.299208	0.75457	0.0265425	-0.89299	0.269611	-0.347779	0.141225	-0.131098	0.223102	-0.209992	-1.01088	-0.032659	-0.0899013	-0.85044	-0.814592	-0.558246	-0.273167	-0.297921	-1.57202	-0.0560005	-1.13414	0.802084	-0.00974673	-1.88537	-1.04553	-0.388855
RF_319	Cycloheptane, bromo- C7H13Br_Flesh_ID36285_SPME GCMS_volatiles	flesh	456	0.530363	-0.17443	-0.333611	-0.603747	0.0771238	-0.748855	-0.625756	-0.430963	0.829528	-0.428309	0.379598	-0.430678	-0.227669	0.433546	-0.33901	-0.663051	0.157613	1.23679	-0.399276	1.57781	0.57905	1.02142	-0.71334	-0.569913	-0.314582	-0.145248	0.0146625	-0.25138	-0.453819	-0.982057	-0.26663	-0.314582	-0.317384	-0.502796	-0.685634	-1.51901	-0.560328	-0.765496	-0.871497	0.0766078	-0.39454	0.158502	0.787058	-0.865474	-0.282785	-0.121975
RF_453	Phenol, 2,4-di-t-butyl-6-nitro- C14H21NO3_Flesh_ID36470_SPME GCMS_volatiles	flesh	457	-0.744527	-0.832563	-0.640233	-0.732896	1.79814	-0.792767	-0.256218	0.0434378	0.509349	-1.02527	-1.03844	-0.899092	0.957511	1.6088	1.8526	1.40044	-0.904236	-0.842463	-0.660857	1.22772	-0.577549	1.32253	1.33801	-0.0866256	-0.880185	-0.91844	-0.921264	-0.980794	1.49509	-0.69093	1.97859	-0.80419	1.46807	1.58972	0.890009	1.87619	-0.906853	-0.907046	-0.0904047	-0.755828	1.4872	-0.8864	-0.93828	1.2466	1.59664	0.0338787
RF_360	Ferulic acid, trans-_Flesh_ID31534_GCMSTOF_polarmetabolites	flesh	458	1	1.68813	1	1	1	1	1	1	1	1	0.229742	1	1	1.9934	-0.139568	-0.701185	1	1.72536	1	0.13556	1	1	1	1	1	1	-0.568555	-0.468511	1	-0.828877	0.0340768	-0.240603	0.17627	0.862863	-0.573799	1.16215	1	-0.0153061	-0.51628	0.662617	1	1	-0.356039	-0.0706251	-0.101377	1.30869
RF_556	Fructose-1-phosphate_Peel_ID43210_GCMSTOF_polarmetabolites	peel	459	-0.757165	1	1	1	1	1	1	0.331129	1	1	1	2.33173	1	-0.154109	1	1	1	1	1	1	1	-0.922105	1	1	1	1	0.0489686	1	1	1	1	1	1	1	1.11151	1	1	-0.378472	-0.82249	-1.27595	1	-0.2749	0.933224	1	0.0116271	0.524045
RF_403	Tryptophan_Peel_ID42867_GCMSTOF_polarmetabolites	peel	460	1	1	1	1	1	-0.140573	-0.203708	1	1	1	-0.283351	1	1	1	1	1	1	1	1	1	1	1	1	0.955643	1	1	1	1	1	1	1	1.06507	-0.293068	0.0394344	1	1	0.829887	0.150484	1	1	1	1	1	1	1	0.50678
RF_341	Glucose, 1,6-anhydro, beta-_Flesh_ID27590_GCMSTOF_polarmetabolites	flesh	461	1.89009	1.25609	-0.691603	-0.00192959	0.669402	1.27511	-0.177943	0.276248	0.139625	0.721514	0.323574	-2.27062	0.275125	1.41808	0.204059	0.513853	-1.50422	0.916148	-1.12184	0.603425	-0.61229	0.478409	-1.14477	0.838243	0.672238	1.16966	-0.899444	0.478683	-0.940062	-0.719246	1.01397	-0.645133	-0.568746	-0.402183	1.11989	-0.954251	-0.412488	-1.19129	-0.447498	-0.291458	-0.668141	-1.24151	-2.6605	1.3328	-0.579977	-0.49506
RF_200	Maltose_Peel_ID44535_GCMSTOF_polarmetabolites	peel	462	1	0.473344	1	-0.0484895	1	1	1	-0.473807	1	1	3.66919	1	1	1	1	1	1	0.845733	1	0.765407	1	-1.52144	-1.39664	1	1	1	1	1	1	1	1	1	1	1	1	1	1	4.12265	1	-0.461	-0.807785	-1.18318	-0.628904	3.02412	1	-1.56675
RF_067	Acetic acid, 2-phenylethyl ester C10H12O2_Flesh_ID36388_SPME GCMS_volatiles	flesh	463	1.66055	0.512006	-0.524488	2.07484	-0.628409	1.86772	0.0262535	-0.455723	-0.185818	1.30324	2.38132	-0.532861	0.973022	0.61099	2.93305	-1.0081	-0.659266	2.67411	0.182815	-0.459197	0.508945	-0.617857	-1.19028	-0.891818	-0.0106782	1.70509	0.620728	-0.373086	-0.579447	-0.585475	-0.533014	-0.366664	-0.728451	-0.845209	-0.469065	-0.901975	0.427921	2.55251	-0.891202	0.547123	-0.630814	-0.234579	1.52181	-0.72453	-0.787289	2.85564
RF_365	Gluconic acid_Flesh_ID30729_GCMSTOF_polarmetabolites	flesh	464	-0.129155	0.468955	1	1	1	-0.134498	0.106266	0.737141	-0.251653	-0.504976	1.50088	1.01718	0.568132	0.353543	-0.0510996	1	0.178241	1.59476	1	-0.502744	1	1	1	1	-0.177325	1	-1.15362	-0.3795	-1.15626	-0.277441	-0.0153061	1	-0.981223	-0.706142	-0.498266	1	1	0.416306	0.363949	0.268119	0.111662	-0.244864	0.131441	0.599048	1.46414	0.596627
RF_487	Putrescine_Peel_ID38774_GCMSTOF_polarmetabolites	peel	465	0.266045	0.0139382	0.809617	1.71914	1.43029	-1.36495	2.00712	0.580172	-1.37463	-1.49014	2.54534	-0.262178	-0.112986	-2.11982	-0.456348	-1.60393	-0.825836	-1.68001	0.392739	3.05649	-1.24854	2.70054	3.52107	0.800616	0.9091	-1.04065	-0.367834	-0.30368	1.88389	0.207444	1.68769	-0.455158	-0.195942	2.41813	2.068	1.50511	0.226483	1.4205	0.359021	-0.802435	-1.61062	-0.160159	2.23566	-0.459831	-1.48861	-2.03293
RF_530	3-Methyl-4-isopropylphenol C10H14O_Flesh_ID36317_SPME GCMS_volatiles	flesh	466	-0.280023	-1.02007	-0.2437	-0.329623	-0.495281	0.204618	-0.580133	-1.06824	-0.828886	0.384987	0.234578	-0.705221	-0.622743	-0.370413	0.544903	-0.0493581	-0.286259	-0.510455	0.529044	0.315946	-0.0288844	0.134812	0.205615	-0.709231	-0.765419	-0.338142	0.552863	-0.668205	0.239539	-0.333079	-0.311014	-0.685962	0.216446	-0.169608	0.0772587	-0.203666	-0.455143	0.163135	-0.458893	-0.35017	-0.226022	-0.356505	-0.492575	-0.835552	0.0111638	0.229854
RF_060	2,4-Hexadienal, (E,E)- C6H8O_Flesh_ID36198_SPME GCMS_volatiles	flesh	467	0.275392	-0.758365	-1.13695	-0.594186	0.547875	0.722996	0.770962	0.654726	2.80212	2.31783	-0.277621	0.57858	-0.202339	-1.07568	-1.35157	-1.18818	-0.685219	-0.504445	-0.36446	-1.51743	-0.518573	1.62886	0.0256744	-1.2776	-0.501481	1.25161	-0.0451972	0.554566	-1.08979	-0.207737	-1.34961	0.166397	-0.218547	-1.81259	-0.319931	-0.97784	-0.796825	-0.0961943	-0.507611	0.739092	-0.122901	0.0461746	0.383924	-1.34328	-0.882248	0.699221
RF_317	myo-Inositol-1-phosphate_Peel_ID43646_GCMSTOF_polarmetabolites	peel	468	1	-0.723512	1	1	1	0.0772848	-0.578803	-0.745033	-0.607332	-0.460332	1.15532	0.608737	1.93605	0.789848	-0.698185	-0.59746	-0.897873	1.05818	1	0.170746	1	1	-0.513466	-0.426952	-0.0943846	-0.295793	1	0.450163	-0.0587872	-0.801057	-0.0382459	-0.176801	1.78156	-0.770687	1	-0.208748	-1.09528	-0.524482	0.849776	0.390838	1.93823	0.523978	0.761969	1.97491	1.54456	1
RF_581	Trigonelline_Flesh_ID22669_1HNMR_polarmetabolites	flesh	469	-0.29288	0.434279	0.408166	-0.827291	-0.883549	-0.132346	0.149407	0.620767	0.0012882	-0.0615741	0.633586	0.311538	0.125545	-0.69844	-0.193441	0.0740209	0.0822871	-0.137431	-0.744814	-0.261099	0.25652	0.32304	0.700277	0.00237392	0.59586	0.465937	0.455919	-0.0464565	-0.126941	0.455456	0.0101069	0.351612	0.760792	0.0725401	0.0766827	0.28492	0.156017	0.24305	-0.431709	0.115636	-0.202269	-0.429245	-1.16934	-0.89794	-0.325713	0.0199489
RF_454	Cinnamic acid, 4-hydroxy-, trans-_Flesh_ID30325_GCMSTOF_polarmetabolites	flesh	470	1	1	1	1	1	1	-0.796463	-0.744059	1	1.02184	1	1	-0.0153061	1.30662	1	1	1	0.0389808	1	1	1	1	1	1	1	1	1	1	1	1	1	1	1	1	1	1	1	-0.0546078	1	1	1	1	1	1	1	1
RF_041	Zn_Flesh_ID39249_ICPMS_micronutrients	flesh	471	-1.00436	-0.0776659	0.735774	-1.39534	-1.05333	-0.550876	-0.277177	-0.564906	-0.171535	-0.629544	0.00843557	0.165276	-0.591364	-0.0251987	-0.714765	-0.299412	-1.01671	0.450117	-1.43432	0.515001	0.139164	-1.34978	1.82234	-0.208409	1.23809	0.0791199	0.122668	-0.144799	0.390275	-0.584479	1.22865	0.893269	0.889903	0.62205	0.233786	0.281742	0.359659	0.464101	0.927728	-0.575966	0.0976613	-0.428904	0.106032	0.414715	0.388827	0.400375
RF_063	3-6-Nonadien-1-yl-acetate C11H18O2_Flesh_ID36348_SPME GCMS_volatiles	flesh	472	0.393814	-0.577337	-0.864589	-0.578211	-0.393993	-1.04701	0.140085	-0.506022	0.939097	0.952972	1.85401	-0.0644479	-0.105623	0.422409	0.634799	0.166936	-0.717707	-0.495929	-0.306272	-0.846219	2.65611	-0.290913	-1.31878	-1.05423	-0.469149	1.31146	1.24892	-1.14046	-0.197869	-0.43969	-1.33408	-0.285459	-1.13468	-0.993222	-0.983511	-0.895412	-1.10375	1.34911	0.26217	1.37097	-0.672117	0.530421	-0.255834	-0.829917	-1.01602	1.50244
RF_114	Pentanoic acid, ethyl ester C7H14O2_Flesh_ID36283_SPME GCMS_volatiles	flesh	473	2.086	1.4145	-0.53483	-0.0991035	-0.537629	-0.324697	1.08171	0.919051	0.154981	0.561307	0.940885	-0.583527	-0.412897	2.74437	-0.576975	-0.893077	0.15028	3.59821	-0.687766	-0.0892241	0.651216	0.679735	-0.700163	-0.522438	-0.459749	-0.48793	0.0345677	-0.343523	-0.820691	-0.304392	-0.646658	-0.292769	-0.229928	-0.582393	-0.525872	-0.496339	-0.342973	0.61782	0.514679	1.90695	-0.206617	-0.519202	-0.463567	-0.866549	-1.07044	-0.31822
RF_525	Uric acid_Flesh_ID31426_GCMSTOF_polarmetabolites	flesh	474	-0.249492	-4.15701	0.0630786	-2.59073	1	-2.28889	-2.11274	-0.903349	-1.6309	0.838234	-2.24205	1	1	2.41837	-1.70398	-0.252654	-0.172981	2.15255	-0.112138	2.11721	-1.00164	1.83107	0.0543202	0.74177	0.0415937	1.39073	0.901597	1.16443	1.09057	0.724757	0.146473	1	0.746672	-0.941924	-0.0153061	1.34304	0.616782	-0.79974	0.0422125	-1.41021	1	1	1	0.23776	1	-0.181716
RF_318	Ethanone, 1-(2,4-dihydroxyphenyl)- C8H8O3_Flesh_ID36252_SPME GCMS_volatiles	flesh	475	0.414465	-0.239402	-0.97016	-0.554579	-0.338057	-0.180989	-0.573141	0.184387	-0.28964	-0.524624	0.16894	-0.625731	-0.635499	0.309356	0.569604	-0.300434	-0.365268	-0.0726641	-0.328313	0.562152	-0.18304	2.32416	-0.973861	-0.785652	-0.188693	-0.141053	-0.3111	-0.296699	-0.733024	-0.32062	-0.153214	-0.486395	-0.233675	-0.308293	-0.402854	-0.507386	-0.364119	0.275413	-1.16477	-0.281659	-0.568758	0.975757	0.641958	-1.10477	-1.0606	0.420746
RF_079	1-Octyne C8H14_Flesh_ID36245_SPME GCMS_volatiles	flesh	476	0.84607	0.381734	-0.896594	0.454482	-1.01994	-0.0390768	0.657816	-0.595589	0.235563	-0.591298	0.507823	-0.295636	-1.19586	0.498055	-0.0812834	-0.301501	-0.391365	0.75434	0.39608	-1.20288	2.55435	0.0162582	-0.635697	-0.881264	-0.256674	-0.657663	-0.349556	-0.506076	-0.583399	-0.526066	-0.956995	0.326025	-0.113446	-1.34079	-1.15319	-0.877073	-0.0674535	0.846027	-1.36317	0.880705	-0.50271	0.257634	-0.0164683	-1.44535	-1.45396	0.116568
RF_194	p-Cymene KI=1025 C10H14_Flesh_ID36200_SPME GCMS_volatiles	flesh	477	0.0315856	-0.138431	0.202463	-0.436697	-0.0886349	-0.295251	0.107232	-1.30327	-0.306643	-0.159313	0.290437	0.526798	0.654757	0.293208	-2.19735	-0.832592	-0.843242	-0.080311	-0.405887	0.0170793	0.212276	-0.938156	-1.33723	-1.69686	-0.224947	0.252004	-0.69474	-0.516179	-0.107084	-0.492694	-1.38731	-0.203072	-0.941768	-1.03489	-0.499639	-0.940089	-0.301888	0.296329	-0.16242	-0.220263	-0.0188863	-0.553471	-0.677348	-0.857222	-0.388966	-0.793945
RF_291	Malonic acid_Flesh_ID23547_GCMSTOF_polarmetabolites	flesh	478	0.0833043	0.0437735	0.0367264	0.208781	0.0792933	0.0317754	-0.00111848	-0.0247505	-0.104469	-0.127279	-0.00973904	-0.0307815	-0.0340783	0.0821153	-0.0602923	-0.0154014	-0.348549	0.0548846	-0.221674	-0.0363326	-0.209639	0.0367925	-0.100249	-0.176696	0.0030295	0.103218	-0.165398	-0.0409138	-0.191373	-0.052689	-0.108829	-0.112453	-0.0589579	-0.00314739	0.0669016	-0.232735	-0.0152108	-0.231612	-0.082644	0.0732686	0.00348731	0.0867213	0.0388266	0.112086	0.144121	0.0532862
RF_342	2,4-Dimethyl-1-heptene C9H18_Flesh_ID36291_SPME GCMS_volatiles	flesh	479	0.383806	0.144553	-0.0700033	-0.0125906	0.568364	0.313304	-0.797674	-0.293246	0.868352	0.924891	-0.436224	0.0616024	0.779396	0.123494	0.234261	-0.821919	-2.0049	-0.642271	-0.832131	-0.458285	-0.737931	-0.0598817	-1.34364	-0.590418	0.739389	-0.441112	-1.12986	0.82122	-0.590556	0.00637408	-0.914658	-0.701305	-1.04172	-0.800743	-0.288053	-0.059148	-1.41713	-0.352215	0.342577	-0.114614	-0.934782	0.493526	-0.303909	-1.48539	-0.353437	-0.546788
RF_372	Histidine_Peel_ID42587_GCMSTOF_polarmetabolites	peel	480	-0.3998	0.151457	-0.215677	0.384023	1	1	1	0.268532	-0.298717	-0.233566	0.852009	1	1	-0.0484895	1	1	1	0.70629	-0.461221	-0.107783	1	1	0.00957957	0.509745	1	0.0350114	0.487246	-0.191189	-0.380728	-0.45112	1	1	1	-0.594407	0.268067	-0.509789	0.15555	0.211223	-0.197575	1	1	1	0.0139153	-0.277303	1	-0.585896
RF_242	Caffeic acid, cis-_Peel_ID41344_GCMSTOF_polarmetabolites	peel	481	1	-1.03039	1	1	1	1	1	1	1	1	1	1	1	1	1	1	1	1	1	1	1	1	1	1	1	0.0979256	1	1	-0.0443602	1	1	1	1	1	1	2.33951	1	1	1	1	1	1	1	1	1	1
RF_376	Benzo[b]thiophene, 2-ethyl- C10H10S_Flesh_ID36326_SPME GCMS_volatiles	flesh	482	-0.259149	-0.827558	0.341695	-0.400066	-0.676211	-0.409554	-0.604562	-0.749421	-0.629998	0.372242	0.82515	-0.852966	-0.470721	0.441027	-0.179509	-0.82171	-0.218085	0.083982	-0.182681	-0.300573	1.58622	0.388254	-0.0843646	-1.12293	-0.758425	0.358687	-0.588462	-0.88457	-0.29656	-0.522538	-0.629979	-1.05661	-0.58604	-0.0054268	-0.28093	-0.794595	0.00317984	0.542767	-0.72999	0.289891	-0.626511	-0.507734	0.406602	-0.304375	-0.0855634	0.539623
RF_475	Glycerophosphoglycerol_Flesh_ID31937_GCMSTOF_polarmetabolites	flesh	483	1	1	1	1	1	1	1	-0.269188	0.809029	1	1	1	1	-0.268273	1	1	1	1	1	1	1	1	1	1	1	1	1	1	1	1	1	1	1	1	1	1	1	0.70147	1	1	1	1	1	1	1	1
RF_520	Maltitol_Flesh_ID34453_GCMSTOF_polarmetabolites	flesh	484	1.38245	-0.0170288	0.668049	-1.33882	-0.868292	0.543018	-1.33861	-0.0153061	-1.04852	-0.659101	-0.701811	1.2777	1.83704	-0.189635	0.241866	0.511317	-1.46996	0.369038	1	-0.828636	1	3.01839	0.95764	1.16914	-0.203934	1.93717	0.176673	-0.685272	0.184985	2.71571	-0.00871382	-0.751945	0.740046	-0.387328	0.737209	-1.02197	1	-1.4355	-0.987549	-0.69921	2.98346	3.2321	1.53863	1.82269	2.26204	-0.674478
RF_567	Cinnamic acid, 4-hydroxy-, cis-_Flesh_ID28679_GCMSTOF_polarmetabolites	flesh	485	1	1	1	1	1	1	0.437434	1	1	1	-0.703985	1	1	1	-0.307259	1	0.168631	1	1	-0.976089	1	1	1	1	1	1	1	1	1	-0.674653	1	0.671027	1	1	-0.215961	1	1	0.999449	0.349357	1	0.484563	1	1	1	1	1
RF_529	Hexadecane C16H34_Flesh_ID36299_SPME GCMS_volatiles	flesh	486	-0.3737	-0.78594	-0.353402	0.11991	-0.75886	-0.323774	-0.243218	-0.921435	-0.402064	0.0984389	-0.0757862	-0.183524	-1.1031	0.0796521	-0.0324364	0.131021	-0.259787	0.0712429	0.330748	0.087335	-0.350732	-0.0914023	0.249212	-0.812246	-0.53226	-0.915389	0.266589	-0.641818	-0.384936	-0.593005	0.225082	0.272235	-0.19694	-0.48959	-0.312772	-0.0404811	-0.220432	-0.907477	-0.755358	-0.678769	-0.426535	-0.457746	0.342127	-0.264356	-0.131452	-0.338822
RF_162	Siloxane_Peel_ID43808_GCMSTOF_polarmetabolites	peel	487	1	1	1	1	1	1	1	1	1	1	1	1	-0.132559	1	1	1	1	1	0.676402	1	1	1	1	-0.0109562	1	1	1	1	1.1603	-0.0867606	1	1	-0.352572	1	1	1	1	1	1	1	1	1	1	1	1	1
RF_467	Alanine_Peel_ID33757_GCMSTOF_polarmetabolites	peel	488	2.46086	-2.63084	-0.689161	-1.06728	-0.0659472	-1.45933	0.698898	1.64524	0.193365	-0.627812	2.99225	-2.48542	-2.03738	-2.68981	-2.26044	0.658943	0.280208	-2.39339	-2.60359	3.15431	-2.04754	0.59569	-4.69342	1.71663	-0.494674	0.576415	-2.11353	-2.25429	1.11757	0.0248559	1.61685	-0.850329	-1.00366	-0.489637	-3.08684	0.989921	0.27038	0.439353	-1.87312	0.00168867	-0.0311869	-0.282146	0.567554	-1.40423	0.73138	1.21161
RF_201	Heptane, 2,2,4,6,6-pentamethyl- C12H26_Flesh_ID36233_SPME GCMS_volatiles	flesh	489	0.0348732	-1.00554	-0.249163	-0.862565	0.157362	0.0411663	-0.452981	-0.445447	0.269182	0.147052	-0.0290002	-0.698462	0.366119	-0.209715	-0.515059	-0.616276	-0.634087	-0.776023	-0.100317	-0.562209	-0.658578	-0.9245	-0.242124	0.175231	-1.0086	-1.04898	-0.850624	-0.691351	-0.0425524	0.168892	0.19208	-1.01019	-0.434265	0.124801	-0.539872	0.182765	0.00887122	-0.156358	-0.179966	-0.452386	-0.442883	-0.267849	-0.399625	0.277986	0.0244885	-0.73714
RF_351	Siloxane_Flesh_ID33112_GCMSTOF_polarmetabolites	flesh	490	0.0928106	1	1	1	1	1	1	1	1	1	1	1	1	1	1	1	1	1	1	1	1	1	1	1	1	1	1	1	1	-0.244899	1	1	1	1	1	1	1	1	1	1	1	1	1	1	1	-0.128988
RF_399	Cyclopropanecarboxylic acid, 1-amino-_Peel_ID35808_GCMSTOF_polarmetabolites	peel	491	0.0425422	1	0.341429	1	1	-0.808747	1	1	1	1	1	1	1	1	1	1	1	1	1	1	1	1	1	1	1	1	1	1	1	1	1	1	1	1	1	1	1	1	1	1	1	1	1	-0.143988	1	1
RF_262	Xylose_Flesh_ID27024_GCMSTOF_polarmetabolites	flesh	492	1.23177	-0.595652	-0.461816	-0.379367	-1.54462	1.17552	-0.597702	0.304698	-0.360853	1.54537	1.24753	-0.129262	-0.824058	0.507942	-0.843656	-1.58054	-1.78143	0.445838	-1.43258	2.65154	0.227338	1.92128	-0.27174	-0.69512	-0.38417	-1.73616	-0.917342	-0.0900692	-2.03708	0.712734	0.234792	-1.25269	-1.12045	-0.296617	0.340704	-3.05992	0.61022	0.619203	0.909938	0.0570095	0.325684	0.158014	1.8773	0.350865	1.11189	-0.789571
RF_398	Spermidine_Flesh_ID32025_GCMSTOF_polarmetabolites	flesh	493	1	1	1	1	1	-0.0153061	1	1	1	1	1	1	1	1	1	1	1	1	1	1	1	1	1	1	1	1	1	1	1	1	1	1	1	1	1	1	1	1	1	1	1	1	1	1	1	1
RF_065	2-Methylbutyl propanoate C8H16O2_Flesh_ID36242_SPME GCMS_volatiles	flesh	494	0.25651	-1.10441	0.139135	0.90482	-2.20606	-0.379511	0.523064	0.322141	0.507198	-1.0732	1.41261	-1.34093	0.0992039	-0.568358	0.855012	-2.75965	0.0751079	-0.956212	-0.233765	-0.367587	-0.173331	1.3261	-2.49871	-2.04284	-1.08664	0.250596	-1.18222	0.049206	-0.944826	-0.039209	-1.21646	-1.56853	-1.95892	-1.33236	-0.983793	-2.26334	-2.64489	-0.047344	0.313911	0.587228	-2.43775	0.285048	1.65548	-2.44704	-0.701623	1.47892
RF_511	Ferulic acid, cis-_Peel_ID40781_GCMSTOF_polarmetabolites	peel	495	1	-0.350442	1	-0.21513	1	1	1	-0.0521358	1	-0.303703	1	1	-0.374181	1	1	1	1	1	1	-0.0384045	1	1	1	1	1	1.39885	-0.261415	1	3.23284	1	1	1	1	1	-0.555024	2.87078	-0.571479	1	-0.246607	-0.450413	-0.0484895	1	-0.357162	0.38621	0.160791	0.357628
RF_596	2-Ethylhexanoic acid, methyl ester C9H18O2_Flesh_ID36360_SPME GCMS_volatiles	flesh	496	-0.277534	0.710645	-0.0445806	0.542975	-0.955747	-0.282496	-0.851895	-0.759372	-0.183674	-0.0782801	-0.0481679	0.103039	-1.1563	-1.26288	-0.285398	-0.844793	-0.29089	0.304406	-0.604889	-0.666738	-0.0837138	-0.804918	-1.35206	-1.33148	-0.306295	-0.150854	-0.10364	0.0109653	-0.0747087	0.48278	0.192137	0.108333	-0.887818	-0.943467	-1.61863	-0.531321	0.744154	-0.242533	-1.18881	-0.31089	-0.781664	-0.401393	-0.631113	-1.08813	-0.732483	0.0930137
RF_377	Vinyl caprylate C10H18O2_Flesh_ID36389_SPME GCMS_volatiles	flesh	497	0.435578	-0.217315	-0.326027	-0.248058	-0.662044	-0.0536384	-0.0460423	-0.835692	-0.806559	-0.493193	0.143525	-0.364016	-1.1415	0.719246	-0.182825	-0.825509	-0.576731	1.75299	0.0956958	-0.702122	-0.177067	2.30836	-0.0318578	-0.448286	-0.259262	-0.349848	-0.387073	-0.524671	0.1088	-0.320402	-0.0275062	-0.277168	-0.426633	-0.603287	-0.510259	-0.692172	-0.152297	-0.156897	-1.02351	0.0792592	-0.396373	-0.351488	-0.11909	-0.733039	0.04341	-0.136541
RF_510	Carbonic acid, prop-1-en-2-yl undecyl ester C15H28O3_Flesh_ID36332_SPME GCMS_volatiles	flesh	498	0.000910776	-0.74543	-0.444586	-0.814462	-0.166157	-0.597307	-0.270478	-0.678995	-0.653348	-0.695753	-0.559887	-0.235637	0.217558	0.0278114	0.325779	0.134391	0.176953	-0.625981	-0.327416	-0.873137	0.140603	-0.754598	-0.472114	0.265592	-0.579747	0.876402	0.16411	-0.458944	0.211526	-0.531997	-0.638173	-0.199605	-0.16341	-0.640468	-1.06413	0.340602	-0.749057	-0.680491	-0.589339	-0.0670776	0.00340242	1.09482	-0.157331	-0.707259	-0.40783	0.339661
RF_039	Glyceric acid-3-phosphate_Peel_ID39431_GCMSTOF_polarmetabolites	peel	499	1	1	1	1	1	1	1	1	1	1	1	1	1	1	1	1	1	1	1	1	1	1	1	1	1	1	1	1	1	1	1	1	1	1	1	1	1	1	1	1	-0.0484895	1	-0.518998	1	1	1
RF_119	(E)-3,7-Dimethylocta-2,6-dienyl 3-chlorobenzoate C17H21ClO2_Flesh_ID36288_SPME GCMS_volatiles	flesh	500	0.554118	-0.119525	0.810056	0.849166	-0.99872	0.109035	0.504283	-1.77408	-0.882135	-0.374029	-0.488691	-0.0795884	-0.493568	-0.679306	-0.637647	-1.27085	-0.154954	0.863585	0.261042	-1.18736	0.070445	-0.193845	-1.10189	-0.886163	0.0532445	-0.0226401	-0.0748336	0.425835	-0.88847	-0.0434475	-0.365527	0.57895	0.209422	-0.62378	-0.485102	-0.527938	0.265332	-0.279856	-1.44618	-0.0740371	-0.896982	-0.338447	-0.31761	-0.745647	-1.35458	-0.464302
RF_595	2-Ethylhexanoic acid, methyl ester C9H18O2_Flesh_ID36420_SPME GCMS_volatiles	flesh	501	-0.456591	0.508824	0.197342	0.41597	-0.602781	-0.538059	-0.187304	-0.36515	0.0975134	-0.0243465	0.20272	-0.164994	-0.658215	-0.873895	-0.0678604	-0.976426	-0.277365	0.13051	-0.82193	-0.0962876	-0.295356	-0.51789	-0.863319	-1.53553	-0.0333334	-0.0539717	-0.0770955	0.0907798	-0.357803	-0.062463	-0.0984676	-0.0655088	-0.664643	-0.862044	-0.81348	-0.227138	0.654869	-0.256716	-1.0682	-0.430262	-0.54396	-0.776225	-0.321243	-1.09197	-0.301783	-0.0460066
RF_554	Asparagine_Flesh_ID30304_GCMSTOF_polarmetabolites	flesh	502	1	1	1	1	1	1	1	0.457565	1	1	1.72501	1	1	-0.440578	1	1	1	1	1	1	1	1	1	1	1	-0.0153061	1	1	1	1.13031	1	1	1	1	1	1	-0.259312	-0.646065	1	1	1	1	1	1	1	1
RF_521	Asparagine_Peel_ID41000_GCMSTOF_polarmetabolites	peel	503	1	1	1	0.262855	-0.515005	1.80334	-0.0675088	1	1	-0.209565	-0.403093	1	1	1	1	0.894646	1	1	1	-0.0484895	1	1	1	1	1	-0.0951046	1	1	1	1	1	1	1	1	1	0.58503	-0.0166837	1	-0.165141	-0.269806	1.8573	1	1	-0.405956	1	1
RF_210	2-Methyl-2(p-methoxy)mandelate, bis(trimethylsilyl)- C16H28O4Si2_Flesh_ID36212_SPME GCMS_volatiles	flesh	504	-0.0271762	-0.464731	-0.125607	-0.0212581	-0.389065	-0.179518	-0.460552	-0.733231	-0.359916	-0.298417	-0.419204	-0.117697	-0.0700654	-0.25942	-0.348288	-0.0680075	-0.14855	-0.359174	-0.676351	-0.134452	-0.31774	-0.427732	-0.665569	-0.7002	-0.433605	-0.386005	-0.629811	-0.246895	-0.699999	-0.288602	-0.267915	-0.0223528	-0.3492	-0.0177265	-0.273885	-0.0327091	-0.243058	-0.447535	-0.413089	-0.00168318	-0.48507	0.0282002	0.145536	-0.552454	-0.596468	-0.626634
RF_401	2(3H)-Furanone, 5-butyldihydro- C8H14O2_Flesh_ID36327_SPME GCMS_volatiles	flesh	505	0.545665	-0.196059	-1.68617	0.289622	-0.134056	-1.78291	-0.102345	0.119925	-0.155752	-0.764333	-0.296112	-0.5367	-0.374616	0.209045	-0.262054	-0.107897	-1.56752	0.290094	-0.558421	-0.303504	-0.301023	-0.408859	-0.35907	-0.516355	0.109623	-0.631243	-1.04244	-1.78525	-0.636295	-0.191111	-0.285627	-0.0175923	-0.384435	-0.375208	-0.431804	0.28452	-1.45284	-0.116504	-0.310182	0.339873	0.0594838	0.402746	-0.82919	-0.393977	-0.0588911	0.0845
RF_293	Pyridine, 2-hydroxy-_Flesh_ID22866_GCMSTOF_polarmetabolites	flesh	506	-0.376	-0.621682	-0.125599	1.08308	0.951939	0.677135	-0.78764	-0.52957	-1.4644	-0.850229	0.287968	0.0719546	0.253538	1.15188	-0.1989	0.598352	-1.62598	0.370364	0.00226636	0.582515	-0.504494	0.293568	-0.108636	-0.405036	-0.0330194	0.0634673	-0.219702	0.290843	-0.93961	-0.609077	-0.893916	0.419726	0.434814	0.769615	-0.11069	-0.203079	0.00793708	-1.07109	-0.0769356	0.677042	-0.231793	-0.0757983	0.992337	-0.0482346	0.419227	0.337409
RF_123	Glycerophosphoglycerol_Peel_ID42633_GCMSTOF_polarmetabolites	peel	507	1	1	1	1	1	1	1	-0.211156	-0.962757	1	-0.677403	1	1	1.04402	1	-0.829882	1	1	1	0.545349	-0.143429	-0.501443	1	-0.394469	1	-0.712316	1	1	-0.834542	1	-0.839237	1	-0.475641	1	1	-1.31402	1	0.0396262	0.258131	0.615703	0.799524	-0.456086	2.11713	0.0354968	1.01238	0.432287
RF_294	Dodecane_Flesh_ID23487_GCMSTOF_polarmetabolites	flesh	508	-0.00881192	-0.305989	-0.113401	0.427095	0.14215	0.226335	-0.245079	-0.163042	-0.463749	-0.573128	-0.0218194	-0.0297585	-0.0928109	0.209657	-0.16005	-0.152987	-0.946169	-0.0466534	-0.304874	0.171717	-0.255704	0.222182	-0.247217	-0.180689	0.125877	0.191516	-0.221275	0.069251	-0.2877	-0.171173	-0.385651	0.111039	0.176545	0.254134	0.104013	-0.121455	0.0408452	-0.736033	0.14212	0.271713	-0.0540213	0.168917	0.161169	0.227723	0.122558	0.199401
RF_536	Fructose-1-phosphate_Flesh_ID32514_GCMSTOF_polarmetabolites	flesh	509	-0.0914838	1	1	1	-1.73046	-2.19901	0.456298	-1.43608	0.335748	2.18191	-0.189969	0.0975291	-1.03115	2.52913	-0.846256	1	-0.853832	0.629003	1	1	1	1	1	1	-1.67187	-1.18554	1	1	1	1	-1.8268	1	1	1	0.0444905	1	-3.15174	-0.0767663	-0.655354	0.438202	1.73696	2.76946	2.32671	0.679087	0.548974	2.21749
RF_387	1-Propanol, TMS derivative C6H16OSi_Flesh_ID36328_SPME GCMS_volatiles	flesh	510	-0.946845	-0.571004	-0.372457	0.578152	-0.842019	-1.0507	-1.21988	0.501774	0.549847	0.127534	-0.0637222	-0.361688	-0.35854	-0.823873	-0.516114	-0.930078	-0.291288	-0.000844527	-0.111472	0.0646096	-0.935525	0.217727	0.2488	0.136789	-0.607944	-0.145172	0.348624	0.00530843	0.263264	-0.787987	0.551565	-0.93313	0.184974	-0.698696	0.690024	-0.369312	-0.229167	-0.305891	0.287192	-0.503452	-0.173177	-1.20776	-0.610215	0.21489	0.46865	-0.0362096
RF_109	Ethyl octanoate KI=1197 C10H20O2_Flesh_ID36258_SPME GCMS_volatiles	flesh	511	1.18024	0.275443	-0.433048	-0.290433	-0.77377	-0.607432	0.140561	-0.691081	-1.34338	0.484331	0.350104	-0.456725	-0.999986	2.07682	-0.219143	-1.29793	0.197704	1.74648	-0.306759	-0.306938	-0.348298	1.59311	-0.991312	-1.27398	0.102249	-0.166192	-0.61206	-0.423178	-0.649394	-0.826354	-0.601544	-0.212138	1.43987	-1.0121	-0.979719	-0.384179	-0.196004	0.180107	0.500937	0.000990261	-0.583217	-0.248384	0.204171	-1.09348	-0.911621	-0.102665
RF_576	Cinnamic acid, 4-hydroxy-, cis-_Peel_ID39375_GCMSTOF_polarmetabolites	peel	512	-0.126747	2.72011	1	3.36458	1	1	1	-0.0484895	0.179356	-0.417488	0.285654	1	1	1	1	1	1	-0.377867	1	1	1	1	1	1	1	1	1	1	1	1	1	1	-0.330912	1	1	1	1	1	1	1	1	1	-0.197951	1	1	-0.12163
RF_592	Octanoic acid C8H16O2_Flesh_ID36357_SPME GCMS_volatiles	flesh	513	-1.08504	0.784626	0.333731	0.30468	-0.816799	-0.633795	-0.733219	-0.335255	0.225824	-0.144282	-0.0565785	-0.118199	-0.228802	-0.90517	-0.0586149	-1.20105	0.00407303	0.00351292	-1.05012	-0.160752	-0.647408	-0.263102	-0.696178	-1.24425	-0.148112	-0.424775	-0.451192	0.0943102	0.183829	0.622255	0.219732	-0.167811	-0.346937	-0.79943	-0.841189	0.159208	0.789908	-0.538576	-0.602238	-0.747959	0.0570473	-1.19621	-0.228086	-0.538363	0.0869144	-0.440838
RF_241	Azelaic acid_Peel_ID39406_GCMSTOF_polarmetabolites	peel	514	-0.575401	1	0.192023	0.438308	1	1	1	1	1	-0.0484895	1	1	1	1	-0.322587	1	0.11034	1	1	1	1	-0.257186	1	1	-0.277235	-0.115245	1	1	-0.590492	1	1	1	0.351441	-0.412207	0.00114963	0.291463	1	1	0.350521	1	0.947181	-0.271748	-0.0294944	0.318337	0.393171	1
RF_197	Glutamine_Flesh_ID26552_GCMSTOF_polarmetabolites	flesh	515	-0.46685	-0.468663	-1.27842	0.985739	2.55848	2.62154	0.210217	2.71378	2.3238	0.737211	3.88482	-0.345423	0.320626	2.50783	-1.65336	-0.635359	1.11918	-1.12074	1	0.72922	-0.556704	-2.60006	1	-1.71814	1.84687	2.50374	-2.92498	1.86074	-2.26969	1.21695	-1.25495	-0.823164	0.247138	0.7087	2.43548	-2.23197	2.60734	3.06281	-0.730609	-0.744872	-1.02833	-0.59244	-1.44768	0.427229	0.449974	-1.42728
RF_505	2H-Pyran-2-one, tetrahydro-6-propyl- C8H14O2_Flesh_ID36323_SPME GCMS_volatiles	flesh	516	0.219077	-0.474357	-0.0720355	-0.330081	-0.133424	-0.28831	-0.252509	-0.576599	-0.30012	-0.218814	-0.538659	-0.0321103	0.297356	0.273151	-0.303755	0.0871525	-0.073692	-0.494537	-0.424673	-0.0282359	0.33737	-0.635664	-0.780752	-0.891934	-0.10894	-0.328263	-0.697638	-0.490283	-0.60862	0.0518925	-0.600605	-0.297011	-0.503866	-0.0496481	-0.446567	0.0174346	-0.496655	-0.305585	-0.556731	-0.169403	-0.305399	0.000149869	-0.366107	-0.655526	-0.439089	0.0608782
RF_252	Aspartic acid_Flesh_ID25809_GCMSTOF_polarmetabolites	flesh	517	-1.55909	-2.12782	-4.00143	-0.791931	-0.887318	-0.457722	-0.422861	1.38684	0.88482	0.172557	1.9355	0.819291	-0.00698229	0.935272	0.096131	-0.662859	1.0813	-1.56416	-2.29161	0.237871	0.164893	-2.41605	-4.29901	-1.71178	-0.0159545	0.588249	-2.93199	0.774372	-2.14375	0.501147	-0.882047	-1.42003	-1.66776	-0.948717	0.745953	-2.38637	0.576932	1.63041	-0.370777	0.218018	0.210001	1.15262	-0.578339	0.880909	0.658671	0.453596
RF_566	Glucopyranose_Flesh_ID28363_GCMSTOF_polarmetabolites	flesh	518	1	1	1	1	1	1	1	-0.0153061	1	1	0.320376	1	1	1	1	1	1	1	1	-0.0244686	1	1	1	1	1	1	1	1	1	1.30419	1	1	1	1	1	1	1	1	1	1	1	1	1	1	1	1
RF_541	Tryptophan_Flesh_ID32171_GCMSTOF_polarmetabolites	flesh	519	1	1	1	1	0.138984	1	1	1	0.63538	0.97873	-0.0153061	1	1	1	1	1	1	1	1	1	1	1	1	1	1	1	1	1	1	1	1	1	1	-0.0792715	1	1	1	1	1	1	-0.112226	1	1	-0.349751	1	1
RF_498	Dodecanoic acid, methyl ester 'Methyl laurate' KI=1526 C13H26O2_Flesh_ID36318_SPME GCMS_volatiles	flesh	520	-0.229893	-0.542696	0.212353	-0.416772	-0.15576	-0.085522	-0.608021	-0.625679	-0.310778	-0.554834	-0.906348	-0.062511	0.270668	-0.10783	-0.753316	-0.0353739	-0.3391	-0.414564	-0.262425	-0.283847	0.106077	-0.283521	-0.28649	-0.487134	0.703766	-0.15873	-0.677362	-0.559123	-0.0124887	-0.249976	-0.0537892	-0.417996	-0.487642	-0.26579	-0.265576	0.0351099	-0.495336	-0.483284	-0.339903	-0.00498983	-0.317723	0.134918	-0.492949	-0.316983	-0.39011	-0.611294
RF_434	2-Methyl-2-propanol 'tert. butyl alcohol' C4H10O_Flesh_ID36280_SPME GCMS_volatiles	flesh	521	0.724519	0.54743	1.15686	0.8637	0.930647	0.263036	-1.20273	-1.18349	-0.843945	-2.18795	-1.73436	-1.65426	0.24235	-0.874037	0.725409	-1.82028	0.0861887	-0.635031	-1.85973	0.633029	-0.618529	-0.305562	-0.190333	-0.879944	0.216271	0.426893	-2.0558	0.758697	-1.23705	-1.37915	-1.87542	-1.34698	-0.662824	-1.29789	-0.193712	-1.06059	-0.438126	0.645273	0.884271	-1.87833	-0.0667234	0.235866	0.390354	-0.291613	-1.58874	-2.14121
RF_213	Heptasiloxane, hexadecamethyl- C16H48O6Si7_Flesh_ID36411_SPME GCMS_volatiles	flesh	522	0.360283	-1.32393	0.519262	-0.309469	-0.826994	0.348786	-1.07939	-0.406081	0.240711	-0.772021	-0.472244	1.79798	-0.0516462	-0.303854	-0.754048	0.888305	0.547916	-0.459289	-1.37856	-1.09546	0.693292	-0.0134052	-1.3362	0.360653	-0.293301	-0.171957	-1.6104	0.315048	-1.03683	-1.18262	0.485712	0.201908	-0.36628	0.531203	0.0329746	0.888616	-0.791603	-1.42496	-0.211495	0.232542	0.174865	-0.548458	1.95679	-1.35404	-0.532212	-1.44688
RF_306	Formic acid_Flesh_ID22653_1HNMR_polarmetabolites	flesh	523	0.307996	-0.270787	0.781049	-0.0215484	0.769929	-0.00261955	-0.0996773	0.390345	0.11796	0.174887	0.557973	0.147042	-0.069913	0.387	-0.163596	-0.0524074	0.546762	1.38654	0.00207655	-0.405721	0.190872	-0.181979	0.711369	-0.157517	0.683746	-0.180218	0.28865	-0.498569	-0.037101	-0.159685	-0.282492	0.151304	0.349408	-0.342387	-0.227557	-0.119422	0.547585	0.439665	0.00636879	0.198803	0.230461	0.0960577	-0.17276	0.0599781	0.0831365	-0.222576
RF_495	1-Dodecanol C12H26O_Flesh_ID36395_SPME GCMS_volatiles	flesh	524	0.0441947	-0.43267	0.00684193	-0.449865	-0.06026	-0.332989	-0.0113401	-0.529718	-0.535417	-0.31091	-0.384422	-0.110058	-0.00657625	-0.31154	-0.585017	-0.203861	-0.195981	-0.0620336	-0.575216	-0.424481	-0.230301	-0.341542	-0.434642	-0.403292	-0.15032	-0.245697	-0.699983	-0.329417	-0.343772	0.0320432	-0.123742	-0.207276	-0.471422	-0.309267	-0.0489632	-0.111131	-0.297218	-0.227229	-0.299913	-0.133066	-0.339538	0.130761	-0.49028	-0.0987299	-0.271408	-0.370747
RF_519	Glyceric acid-3-phosphate_Flesh_ID28735_GCMSTOF_polarmetabolites	flesh	525	1	1	1	1	1	1	-0.955899	1	1	0.120098	-0.91255	2.49863	-0.299175	0.481359	1	1	1	1	1	1	1	1	1	1	1	-1.00929	1	1	1	1	1	1	1	1	-0.911468	1	1	-0.872674	-0.528917	-0.159554	3.56834	2.24452	0.465351	2.99739	4.13575	2.60916
RF_497	1,1'-Biphenyl, 2,2',5,5'-tetramethyl- C16H18_Flesh_ID36275_SPME GCMS_volatiles	flesh	526	-0.217825	-0.458593	0.142412	-0.414715	-0.0924026	-0.19726	-0.785897	-0.616345	-0.627666	-0.361544	-0.855198	-0.281139	-0.1074	-0.384593	-0.737092	-0.276125	-0.196567	-0.508608	-0.116092	-0.115065	0.0771458	-0.652719	-0.0633316	-0.573585	-0.000706032	-0.235687	-0.735089	-0.31217	-0.130913	-0.00935169	0.0031565	-0.564055	-0.548392	-0.367234	-0.127558	0.0569547	-0.187408	-0.362215	-0.659984	-0.187144	-0.392683	-0.459645	-0.475524	-0.510035	-0.311958	-0.468993
RF_388	Silane, diethoxydimethyl- C6H16O2Si_Flesh_ID36435_SPME GCMS_volatiles	flesh	527	-0.0521186	0.0960343	-0.192804	0.463339	-0.268231	-0.56038	-0.836637	0.649178	0.400419	0.246039	-0.121051	-0.632191	-0.699151	-1.03759	-0.349915	-0.642303	-0.700094	0.0632086	-0.315181	0.138566	-0.939998	0.289095	0.0637264	0.22072	-0.569697	-0.395585	0.144579	-0.367547	0.122347	-0.687116	0.382409	-0.725836	0.0970815	-0.738222	0.332645	-0.440898	-0.382823	0.0142602	0.314956	-0.360343	-0.391577	-1.11486	-0.710868	0.206041	0.493347	-0.0464675
RF_292	Decane, n-_Flesh_ID22768_GCMSTOF_polarmetabolites	flesh	528	-0.154824	-0.33167	0.0548107	0.866605	0.478461	0.195367	-0.250969	-0.320107	-0.0361756	-0.105183	-0.154543	-0.0362556	0.0740616	0.303527	-0.446468	-0.0578589	-0.597313	0.162504	-0.212915	0.157944	-0.123544	0.220504	-0.107448	-0.301346	0.0563979	-0.0161574	-0.163538	-0.0787553	-0.0742032	-0.0268246	-0.246063	0.0315122	-0.0144551	0.580908	-0.0502208	-0.15123	0.155944	-0.208008	0.0521975	0.560361	0.247959	0.0694887	0.250987	0.553828	0.160649	0.502078
RF_240	Phenylalanine_Peel_ID37019_GCMSTOF_polarmetabolites	peel	529	-0.775239	1	-0.0511055	1	-0.119551	1	1	1	1	1	1	1	1	1	1	-0.433677	1	1	1	0.262033	0.288821	1	0.147667	1	0.339886	-0.045877	0.715051	-0.449416	-0.278566	-0.0304299	1	0.712354	-0.672296	1	1	1	1	1	0.7384	1	1	1	-0.124746	-0.136129	0.256125	1
RF_391	Citrulline_Peel_ID42284_GCMSTOF_polarmetabolites	peel	530	-0.45842	0.449581	0.468207	0.129972	-0.964074	-0.939687	-0.568577	0.132543	-0.0656027	0.604155	1.80923	-0.0315253	-0.395178	0.232864	-0.132197	-0.817579	-0.795662	1	-0.210291	1.01307	-0.184104	-0.981433	0.567601	2.93936	-0.481251	-0.370018	1.72712	1.28812	-0.102883	0.0750651	0.23727	0.527648	1.52689	-0.484543	-0.259932	0.203289	0.366451	-0.468828	-0.0681788	-0.484832	0.421664	-0.238743	-0.595015	1.52229	0.248217	-0.130365
RF_066	Propanenitrile, 2,2-dimethyl- C5H9N_Flesh_ID36339_SPME GCMS_volatiles	flesh	531	0.974352	0.103536	-0.776031	0.990947	-0.926217	1.52706	-0.289988	-1.21939	-0.959073	0.934016	1.71379	-0.72356	0.902081	-0.910346	1.128	-1.22638	0.748187	1.81294	-0.171573	-0.910378	1.74373	-0.636766	-1.61346	-1.49859	-0.535196	0.748958	0.284502	0.529094	-0.250566	0.645719	-0.443758	-0.307211	-0.875563	-1.21223	-1.44802	-1.21433	0.731844	1.38444	-1.62968	-0.366159	-0.648493	-0.0298219	2.68801	-1.19731	-0.603475	1.74327
RF_544	Saccharic acid_Flesh_ID30832_GCMSTOF_polarmetabolites	flesh	532	1	1	1	1	1	1	1	1	1	1	1	1	1	1	1	1	1	-0.246905	1	1	1	-0.558744	1	1	1	1	1	-0.258599	1	1.23793	1	1	1	1	1	1	0.514276	1	1	1	1	-0.0830725	1	1	1	1
RF_305	Succinic acid_Flesh_ID24310_GCMSTOF_polarmetabolites	flesh	533	-0.0480347	-0.00428787	0.0179147	0.0179147	-0.00428787	0.0403428	-0.00428787	-0.00428787	-0.0262696	-0.0480347	-0.0480347	-0.0153061	-0.0371789	-0.00428787	-0.0371789	-0.0153061	-0.0588374	-0.0153061	-0.0262696	0.0179147	0.0179147	-0.00428787	-0.00428787	-0.0588374	-0.0480347	0.0179147	0.0179147	-0.0480347	0.0179147	-0.0480347	-0.0695875	-0.0262696	0.0291003	-0.0480347	-0.0588374	-0.0695875	-0.00428787	0.0201473	0.00678554	-0.00428787	-0.0695875	-0.0153061	0.0179147	0.00678554	0.0291003	-0.0588374
RF_396	Se_Flesh_ID39251_ICPMS_micronutrients	flesh	534	-0.0168177	1.39073	-0.63555	-0.585569	0.00016125	-0.0933098	-0.436245	-0.48968	2.2382	-0.0809407	-0.0897678	1.38068	0.225212	0.194809	-2.34872	-0.497931	-1.74801	-0.527302	0.963022	1.31923	0.187135	-0.298604	2.76779	-0.248118	-0.584432	0.0386675	-0.90026	0.528095	0.0974701	-0.271259	-1.73657	0.749428	-0.284884	-1.19764	-1.3477	0.171696	1.23783	0.666745	0.951568	-1.24535	0.521615	-0.174731	0.918929	0.405308	1.20136	-0.05122
RF_526	Glutamine_Peel_ID37248_GCMSTOF_polarmetabolites	peel	535	1.4155	-3.29247	0.580541	-1.25468	1	2.89928	-1.99051	-3.67766	0.162254	1	-0.639988	1	1	1	1	1.14274	-3.16408	1	-1.10072	2.36841	-0.837482	-1.41893	1	2.07012	-0.277178	2.01863	-0.529975	0.737095	2.5265	-0.491376	1.25222	-0.565244	-0.702961	2.16306	-1.46725	3.85413	1.2366	-0.50373	-0.548796	-3.00517	1.87558	2.79031	-0.327315	1.06869	0.156134	-0.397645
RF_300	Hexadecanoic acid_Flesh_ID31103_GCMSTOF_polarmetabolites	flesh	536	-0.190779	-0.12851	-0.121121	-0.243452	0.30579	-0.0316816	-0.0143123	0.201526	-0.249927	0.331847	0.158946	0.329634	0.187589	0.174328	0.254782	0.069676	-0.646863	0.000760285	0.105341	-0.0622273	0.108453	0.0260999	0.0675352	-0.108164	-0.0163003	0.328451	-0.047053	0.292123	0.0404881	-0.0589078	-0.404245	0.0632888	0.283452	0.142369	-0.11422	-0.141627	-0.121535	-0.0531173	-0.216348	0.251875	-0.0177735	-0.298101	0.403014	0.00846043	-0.0561162	-0.240727
RF_493	Proline_Peel_ID37233_GCMSTOF_polarmetabolites	peel	537	0.683624	-1.16599	1	1	1	2.36718	1	1	-0.187162	1	0.48165	1	1	1	1	2.33044	1	1	1	-0.117024	0.800439	1	1	1	-1.22007	2.29709	1	1	-0.0484895	1	-0.329577	1	1	1.77204	-1.30444	2.90096	-0.0183808	-0.916645	1	-0.409914	3.08054	-0.996248	1	-0.20928	1	-0.248258
RF_072	Butanoic acid, 2-ethyl-2,3,3-trimethyl- C9H18O2_Flesh_ID36256_SPME GCMS_volatiles	flesh	538	0.463679	0.26076	-0.654211	0.305124	-0.842487	-0.550906	-0.0652067	-0.0672627	-0.0529573	-0.433981	0.0730098	-0.0472607	-0.939925	-0.279564	-0.269925	-0.640881	-0.204452	0.235418	-0.489349	-0.225569	0.324138	0.0296969	-0.541106	-0.866648	0.0638861	0.039357	-0.145232	-0.495997	-0.860575	-0.317912	-0.36892	0.197826	-0.52195	-0.656138	-0.6934	-0.406289	0.357465	-0.0474691	-0.719693	0.10714	-0.60083	-0.244346	-0.321658	-0.693367	-0.35743	-0.074472
RF_408	n-Hexane C6H14_Flesh_ID36354_SPME GCMS_volatiles	flesh	539	-0.887376	-0.448177	-0.729256	0.170571	1.56275	-0.919119	-0.879704	-0.229834	-0.850246	0.559121	2.55047	-0.617638	-0.561231	0.325831	0.269852	-0.514518	-0.628615	-0.612194	2.306	0.243848	-0.600772	3.31889	1.87936	-0.439388	-0.778263	3.0301	0.842458	-0.372065	-0.213149	-0.7286	0.880972	-0.819041	3.16972	0.139766	2.89573	0.0278414	-0.442025	0.326519	-0.454121	-0.547096	-0.0335434	-0.810822	-0.462811	-0.666621	1.53331	0.539059
RF_450	Silanediol, dimethyl- C2H8O2Si_Flesh_ID36220_SPME GCMS_volatiles	flesh	540	-0.340025	-0.17478	-0.326286	-0.196815	-0.307193	-0.29712	-0.558416	-0.157547	0.00777948	-0.570519	-0.553508	-0.469139	0.265681	-0.261863	-0.640329	0.288979	-0.300011	-0.533939	-0.00708542	-0.197265	-0.544061	-0.21783	-0.508204	0.34481	-0.144906	-0.424516	-0.294436	-0.393606	-0.216802	-0.367674	-0.0218112	-0.106729	-0.489648	0.343072	-0.0569658	0.278955	-0.133834	-0.501847	0.138195	-0.469871	-0.278322	-0.319365	-0.373898	0.317894	-0.431175	-0.257083
RF_073	1-Pentanol KI=771 C5H12O_Flesh_ID36257_SPME GCMS_volatiles	flesh	541	-0.383242	-0.296846	-0.0497527	-0.263025	-0.511851	-0.196711	-0.202488	-0.853051	-0.932554	-0.506175	0.624122	-0.180412	-0.481024	0.178015	-0.275182	-0.28618	-0.45005	0.144072	0.0775417	-0.532367	-0.176929	-0.282256	-0.77593	-1.33385	-0.11641	-0.369627	-0.300285	-0.31416	-0.532125	-0.0686257	-0.879848	-0.290717	-0.48762	-0.722836	-0.733155	-0.751583	-0.380008	0.316412	-0.632514	0.709498	-0.511299	0.23238	-0.212001	-1.19357	-0.274841	-0.0259924
RF_551	alpha-Hexylcinnamaldehyde, (Z)- KI=1774 C15H20O_Flesh_ID36297_SPME GCMS_volatiles	flesh	542	0.423686	-0.558034	0.238007	-0.463346	-0.341687	0.218562	1.66028	-0.618447	-0.472424	-0.499234	-0.40577	0.0267929	0.216878	-0.725241	0.184701	-0.327428	0.0370991	0.811993	-0.00243972	-0.298217	-0.172303	0.00385277	-1.01448	0.0721635	-0.362128	-0.614863	-0.210862	-0.199639	-0.430153	-0.303352	0.618883	1.16924	-0.49307	-0.323747	-0.0943766	-0.174489	0.0119231	-0.587694	-0.148521	-0.605453	-0.462694	0.335099	-0.298912	2.08291	-1.29794	-0.350185
RF_326	Benzaldehyde C7H6O_Flesh_ID36351_SPME GCMS_volatiles	flesh	543	-0.559576	-0.155173	-0.711977	-0.486758	-0.0401958	-0.436647	-0.511844	-0.30552	-0.395747	0.0531382	-0.266032	-0.264739	-0.96163	-0.222298	-0.254472	0.00323477	-0.29723	-0.354021	-0.365151	0.475069	-0.217993	0.916165	-0.2999	-0.363342	-0.157796	0.0146545	-0.2814	-0.664155	-0.478356	-0.584437	-0.458022	-0.146607	-0.348552	-0.418007	-0.594325	-0.513039	-0.265657	-0.211659	-0.771805	-0.281697	-0.0609934	-0.452148	0.898265	-0.338786	-0.0219082	-0.484378
RF_215	Cycloheptasiloxane, tetradecamethyl- C14H42O7Si7_Flesh_ID36463_SPME GCMS_volatiles	flesh	544	-0.0355514	-0.64437	0.229968	-0.1384	-0.319218	0.0101465	-1.0063	0.526685	0.920885	-0.507972	0.11239	0.104314	-0.633701	-0.650906	-0.397653	0.665793	0.383686	-0.577331	-0.741816	-1.00414	-0.352899	-0.0996783	-0.769464	-0.707109	-0.931814	-0.337942	-1.17466	-0.0442853	-0.595341	-1.21761	0.248344	0.238949	1.30343	0.240953	0.715208	-0.189996	0.588782	-0.805167	-0.413394	0.193583	0.628822	-0.46691	0.696722	-0.672184	0.312775	-0.641931
RF_570	2,6-Diisopropylnaphthalene C16H20_Flesh_ID36235_SPME GCMS_volatiles	flesh	545	-0.164209	-0.0428649	0.0106722	-0.0301648	-0.362984	-0.17205	-0.33879	-0.535599	-0.455597	-0.633285	-0.930082	-0.377049	0.178754	-0.189972	-0.592557	-0.0900688	-0.486126	-0.477999	0.140825	-0.00699642	0.626148	-0.527394	-0.1064	-0.593717	0.328864	-0.360788	-0.427276	-0.33336	-0.0742975	0.0533011	-0.0614858	-0.312065	-0.0996924	-0.283443	-0.280278	0.104478	-0.482998	-0.520953	-0.496644	0.0663307	-0.407231	-0.151595	-0.44897	-0.333895	-0.285234	-0.401414
RF_392	Glycerol-3-phosphate_Flesh_ID28311_GCMSTOF_polarmetabolites	flesh	546	1	1	1	1	1	-0.249791	1	0.866037	-0.27244	0.502748	1	0.549687	1	0.979821	1	1	1	-0.222041	1	1	1	1	1	1	0.440601	1	1	0.0350825	1	1	-0.717087	1	1	-0.253457	-0.429232	1	1	1	1	-0.38613	1	1	-0.520226	0.766856	0.766821	-0.0153061
RF_499	2,4-Di-tert-butylphenol C14H22O_Flesh_ID36438_SPME GCMS_volatiles	flesh	547	-0.193847	-0.481206	0.0926012	-0.280799	-0.210679	-0.283249	-0.326926	-0.814257	-0.662299	-0.386337	-0.559967	-0.141312	-0.0314561	-0.287306	-0.48352	-0.142272	-0.183442	-0.496689	-0.135881	-0.329288	-0.0450102	-0.625514	-0.333645	-0.457052	-0.168218	-0.427136	-0.677162	-0.278298	0.322112	0.0138095	-0.0167792	-0.418038	-0.332298	-0.309943	-0.314001	0.112857	-0.348007	-0.387973	-0.712472	-0.197888	-0.14585	-0.0998343	-0.557327	-0.514582	-0.234546	-0.250361
RF_212	Hexasiloxane, tetradecamethyl- C14H42O5Si6_Flesh_ID36426_SPME GCMS_volatiles	flesh	548	0.266003	-0.611448	-0.111692	-0.280027	-0.542821	0.125082	-0.732429	-0.145235	0.706061	-0.747832	-0.317432	1.11807	-0.800258	-0.922861	-0.701064	0.459524	0.243683	-0.361591	-0.890362	-1.16392	0.313313	-0.0889431	-1.12865	-0.224173	-0.780889	-0.167496	-0.89212	0.206953	-0.972071	-1.02726	0.140106	0.563866	0.503559	-0.115277	0.345493	0.162696	-0.503337	-1.21691	-0.477685	0.0871836	0.4605	-0.509014	1.3654	-0.93627	-0.34473	-1.00912
RF_496	2-Tridecanone C13H26O_Flesh_ID36421_SPME GCMS_volatiles	flesh	549	-0.0933209	-0.436252	-0.0523665	-0.345742	-0.30004	-0.279607	-0.492032	-0.582346	-0.546147	-0.390779	-0.413365	-0.209314	-0.121725	-0.344424	-0.652131	-0.266381	-0.219822	-0.32155	-0.209628	-0.432774	-0.199431	-0.469369	-0.274417	-0.609681	-0.180983	-0.396123	-0.605604	-0.248854	-0.407123	-0.15359	-0.121466	-0.379525	-0.448442	-0.424971	-0.233366	-0.182512	-0.364273	-0.292584	-0.559285	-0.237681	-0.447423	-0.266178	-0.200682	-0.496752	-0.431635	-0.297091
RF_346	Fumaric acid_Flesh_ID22654_1HNMR_polarmetabolites	flesh	550	1.56056	1.22548	-2.39953	-1.3601	1.13147	-0.309054	-0.98864	1.1195	1.07262	-0.252776	0.189546	0.0861189	-0.300983	1.42811	0.412671	-0.658771	-0.0445022	2.35384	-3.66602	-0.0935527	0.403779	0.899531	0.0107264	-1.76667	0.129341	0.351959	-0.456851	-0.679211	0.0443328	-0.975076	-0.307706	0.407596	1.8385	-0.0923804	-0.29162	-0.793053	0.00688572	0.0603346	-1.57588	0.31462	0.615339	0.378087	0.306952	0.604566	1.57711	0.867175
RF_385	Ambersage KI=1267 C11H20O2_Flesh_ID36236_SPME GCMS_volatiles	flesh	551	-0.00219892	0.0145492	-0.576909	0.308114	-1.00638	-0.0722512	-0.402967	0.487587	-0.0841855	-0.262271	-0.0867503	-0.430758	-1.05842	-0.318133	-0.586313	-1.10322	-0.632303	-0.253511	0.630616	-0.572815	-0.602976	-0.545988	0.00242318	-0.107122	-0.556761	-0.160848	0.116205	0.0243874	-0.457392	-0.383491	-0.526111	0.601786	-0.434636	-1.0115	0.546671	-0.878294	-0.133726	-0.396612	0.687812	-0.43517	-0.406662	-0.495338	-0.279351	0.409244	-0.617042	0.0840719
RF_165	2-Cyclohexen-1-one, 3-[2-(acetyloxy)butyl]-2,4,4-trimethyl- C15H24O3_Flesh_ID36206_SPME GCMS_volatiles	flesh	552	-0.365356	1.36609	-0.0876177	-0.76819	-0.882889	-0.150121	-0.875148	2.02593	2.4411	-0.455777	0.752669	0.506897	0.412514	0.825241	-1.21144	-0.0406744	0.215068	-0.177315	-0.216726	-1.0549	-0.291275	-1.2482	-0.468993	-1.04387	-0.574338	0.705431	-0.305904	-0.327407	-0.372797	-0.210218	-0.0108705	-0.6957	-0.481376	-0.500556	-0.418884	-0.352711	-0.381254	0.352737	0.968692	-0.0934434	-0.319991	-0.148655	-0.290453	-0.876368	0.0151021	-0.655282
RF_163	Inositol_Flesh_ID22647_1HNMR_polarmetabolites	flesh	553	0.24142	0.296341	0.0574978	1.00441	0.331247	-0.480768	0.157155	-0.226668	0.320251	0.306729	0.978747	0.240395	0.244811	0.142251	-0.551576	-0.145252	0.0532983	-0.275672	0.276026	0.0675173	-0.230982	-0.234193	0.0790226	-0.199302	-0.417936	-0.569382	0.12055	0.242084	0.325252	-0.124187	0.579808	-0.934412	-1.25517	-0.203609	-0.525099	-0.172868	0.117482	0.553441	0.262257	0.515675	0.317146	-0.123224	-0.0270505	-0.432757	0.0663852	0.135166
RF_589	Glucose_Flesh_ID29864_GCMSTOF_polarmetabolites	flesh	554	-0.415618	0.172903	0.0304235	0.0180573	-0.080986	-0.0526629	-0.289415	-0.227488	-0.0501667	0.0608268	-0.0393322	-0.0215091	-0.0208599	-0.0126115	0.0919729	-0.999934	-0.149343	-0.160913	0.0992213	0.0903443	-0.0849619	-0.151997	-0.584131	0.0602969	0.101639	0.123582	0.233491	0.0466065	0.119956	-0.120084	0.150531	-0.0172819	0.120856	-0.0205739	0.0463398	0.118987	-0.239206	0.23845	0.0373078	0.0815909	-0.0921596	-0.0789109	-0.0310273	-0.112393	0.0639785	0.122814
RF_297	Benzoic acid_Flesh_ID23806_GCMSTOF_polarmetabolites	flesh	555	-0.019459	-0.115799	-0.00241769	0.160298	0.136703	0.171132	-0.259478	-0.0664793	-0.279228	0.0402295	-0.00360731	0.199189	0.21	0.216392	-0.0111609	0.056683	-0.919443	0.0183054	-0.155724	0.00913009	-0.0902102	0.0623769	-0.219142	-0.136278	-0.230944	0.127882	-0.260756	-0.0949932	-0.173734	-0.21392	-0.282232	-0.0738846	0.0430711	0.164038	-0.288596	-0.264581	0.0891043	-0.196178	0.0198354	0.259657	-0.0416137	-0.327712	0.303228	0.135959	0.0227215	-0.220684
RF_590	Octanoic acid C8H16O2_Flesh_ID36316_SPME GCMS_volatiles	flesh	556	-0.739271	0.137331	0.182229	0.44605	-0.175912	-0.451967	-1.72187	0.486401	0.598021	-0.620567	-0.00572994	-0.644434	-0.335768	-0.89024	0.0122436	-0.620987	-0.216067	-0.757037	-0.987274	-0.135891	-0.490044	-0.233421	-0.436746	-0.742605	-0.168882	-0.442336	-0.346268	-0.209428	0.214638	0.606182	0.374002	-0.00253942	-0.28091	-0.11251	-0.701647	0.320278	0.736775	-0.892414	-0.316519	-0.364478	-0.090231	-1.35233	-0.70137	-0.0366919	0.169637	0.109688
RF_578	2,6-Diisopropylnaphthalene C16H20_Flesh_ID36338_SPME GCMS_volatiles	flesh	557	-0.246733	-0.389012	0.10254	0.0934116	-0.173406	-0.193026	-0.768286	-0.906475	-0.627591	-0.52307	-0.993831	-0.411709	-0.162349	-0.287024	-0.732879	-0.138674	-0.302541	-0.188065	-0.0453574	-0.130548	0.208909	-0.532283	0.00559707	-0.851832	-0.0293688	-0.450774	-0.544811	-0.290066	-0.367027	-0.0718786	-0.302333	-0.346575	-0.537239	-0.236562	-0.272511	-0.181671	-0.255705	-0.530773	-0.677706	-0.0263351	-0.225209	-0.765487	-0.486515	-0.61268	-0.3717	-0.929501
RF_203	Dodecanoic acid, 1-methylethyl ester C15H30O2_Flesh_ID36457_SPME GCMS_volatiles	flesh	558	0.129458	-1.34548	-0.861964	-0.773928	-0.0263782	-0.906223	-0.130497	-1.40031	0.0824632	0.7344	-1.22951	-0.109482	0.643891	1.03399	-0.834717	0.0466012	-0.394135	-0.38352	-0.672753	-0.684322	-0.64656	-0.299028	0.264906	-1.17548	-1.06452	-1.44112	-0.250918	-0.580608	-0.973993	-0.0427607	1.47355	-0.0740147	-0.0998519	0.109386	-0.46302	0.891843	-0.0344232	-1.45843	0.196929	-1.07771	-0.692942	-0.328207	0.423251	-0.243647	-0.298101	-0.947468
RF_561	2-Pentenal, (E)- C5H8O_Flesh_ID36209_SPME GCMS_volatiles	flesh	559	-0.774051	0.00941006	-0.918319	-0.303442	-0.0333008	-0.355615	-0.499842	0.518248	-0.489696	-0.5724	-0.781239	-0.316507	-0.384771	-1.89872	-0.175901	1.46507	-0.0704848	-1.73648	1.08684	-0.605731	-0.29371	1.74635	-0.0261036	-0.385951	0.881474	-0.323031	1.38838	-0.123006	0.851254	-0.800726	-0.459805	0.78459	0.626108	0.0281313	-1.06567	0.416706	-0.567224	-0.523692	-0.561597	-0.168217	0.134343	1.22619	-0.0737997	-0.638108	-0.325911	-0.61719
RF_301	Octadecanoic acid_Flesh_ID32289_GCMSTOF_polarmetabolites	flesh	560	-0.103115	-0.122235	-0.0356011	-0.201678	0.335947	-0.139743	0.0635393	0.301571	-0.252321	0.328649	0.165141	0.347455	0.125806	0.0726401	0.298895	0.146067	-0.53543	-0.0876301	0.0551805	-0.231038	0.0967005	-0.00399867	0.0764577	-0.1907	-0.263022	0.414497	0.00260988	0.245993	-0.0984257	-0.00207116	-0.38391	0.0924899	0.246317	0.0353971	-0.0266716	-0.134403	-0.125167	-0.120687	-0.260424	0.208733	-0.0410381	-0.218064	0.448898	-0.00397969	-0.0509406	-0.217991
RF_389	Trichloromethane CHCl3_Flesh_ID36254_SPME GCMS_volatiles	flesh	561	0.715246	-0.335843	-0.135916	0.0286097	-0.00583563	-1.43206	-0.552242	-0.200365	-0.278192	-0.265682	-1.38201	-0.645019	-1.27043	-0.424414	-0.180007	0.151986	1.20814	-0.16721	-1.38202	-0.837129	-0.599599	-0.552647	2.07017	0.178396	-0.636486	-1.47636	2.53865	-1.07077	-0.756067	-0.438233	-0.319336	-0.151665	-0.65048	-1.1865	-0.250487	-0.876649	-0.0251553	1.88921	0.534882	-0.212574	-0.99222	-0.139904	-0.884932	-0.0244958	-0.566746	1.14751
RF_451	1,3,5-Trioxane C3H6O3_Flesh_ID36255_SPME GCMS_volatiles	flesh	562	0.0816314	-0.904797	-0.0590338	-0.661762	0.455035	-1.32149	-0.527526	-0.00261981	0.00897659	-0.727058	-0.625715	-0.640729	0.716081	-0.241515	-0.258599	0.214175	-0.744889	-0.920123	-0.522436	0.263735	-0.207491	-0.321898	-0.0622648	-0.221604	-0.570545	-1.06699	-0.958084	-0.463121	-0.335009	-0.549843	-0.288203	-0.544936	-0.126183	0.22459	0.060441	0.290395	-0.809736	-0.712592	0.45934	-0.322071	-0.0302472	0.198004	-0.993329	0.0850864	-0.309028	-0.63014
RF_452	3-Buten-2-one, 4-(2,5,6,6-tetramethyl-1-cyclohexen-1-yl)- C14H22O_Flesh_ID36372_SPME GCMS_volatiles	flesh	563	-0.0183902	-0.818922	-0.374964	-0.383655	0.815499	-0.782099	1.42912	-0.923754	-0.783835	-0.866897	-0.825547	-0.329294	0.416938	0.375111	0.977729	0.536601	-0.41555	-0.821527	-0.550448	0.249922	-0.487278	0.367192	0.321618	-0.950092	-0.721654	-0.890376	-0.887937	-0.301768	0.256681	-0.463819	1.1047	0.559546	0.466278	0.432859	-0.113465	0.980452	-0.359713	-0.449582	-0.295371	-0.561572	0.419799	-0.0985898	-0.945546	2.60998	0.758569	1.06155
RF_118	Farnesylacetaldehyde KI=1861 C17H28O_Flesh_ID36284_SPME GCMS_volatiles	flesh	564	1.29357	-0.518868	1.16742	1.67989	-0.721238	0.00433113	1.39087	-0.512796	-0.760506	-0.296231	-0.25261	0.246233	0.344817	-0.709386	0.175154	-0.615035	0.35612	1.81962	0.377721	-0.606839	-0.441555	0.030964	-0.661467	-0.491095	-0.300903	-0.519438	-0.501319	0.633734	-0.450402	-0.578439	0.387611	1.53393	1.21756	-0.64856	-0.573793	-0.776756	-0.308808	-0.406898	-0.56896	-0.369216	-0.494434	-0.102141	-0.0145104	-0.105333	-0.645581	-0.163121
RF_202	2,4-Dihydroxybenzaldehyde, 2TMS derivative C13H22O3Si2_Flesh_ID36406_SPME GCMS_volatiles	flesh	565	0.155103	-0.977981	0.0947647	-0.336962	-0.188259	-0.0986788	-0.670807	-0.877872	0.328845	0.446676	0.0534845	-0.900477	0.274037	-0.245699	-0.756745	-0.848245	-0.316414	-1.11066	-0.0593213	-0.50403	-0.309662	-0.932666	0.0744309	0.087811	-1.10657	-1.15933	-0.554134	-0.657149	0.328845	-0.0897612	0.310889	-1.32959	-0.602466	0.081756	0.00334892	-0.241356	-0.0277889	-0.446542	-0.608843	-0.524229	-0.446516	-0.557508	0.0940661	0.33771	0.144562	-0.578365
RF_214	Heptasiloxane, hexadecamethyl- C16H48O6Si7_Flesh_ID36428_SPME GCMS_volatiles	flesh	566	0.168421	-1.08742	-0.0181919	-0.241231	-0.677543	0.155181	-0.939842	-0.654995	0.516352	-0.900546	-0.400663	1.75126	-0.618044	-0.725348	-1.03557	0.74638	0.373383	-0.427029	-1.16531	-1.38212	0.676717	-0.0484716	-1.4165	0.189457	-0.274558	0.0835243	-1.4049	0.115354	-1.13225	-1.11576	0.344807	0.487093	-0.281632	0.213064	0.174733	0.634082	-0.797439	-1.45696	-0.315772	0.134042	0.187717	-0.437579	1.92694	-1.37918	-0.643065	-1.53729
RF_410	B_Flesh_ID39235_ICPMS_micronutrients	flesh	567	0.59912	0.00426217	0.737666	0.737666	0.105167	-0.25506	-0.0803464	0.034542	-0.328485	-0.563806	-0.161619	-0.0398165	-0.225458	-0.378114	-0.00776169	-0.56526	-0.229134	0.0685884	0.607969	0.310522	-0.252576	0.532705	0.53687	-0.25506	-0.435821	0.114464	0.700486	-0.224235	-0.300312	-0.208394	0.434401	0.616779	0.536037	0.311455	-0.213254	-0.0906102	-0.336238	-0.00885841	0.761574	0.181338	-0.57839	-0.185467	0.321688	-0.0287042	-0.243907	-0.247618
RF_098	Butanoic acid, 2-ethyl-3-hydroxy-4-(1,1-dimethylethoxy)-, methyl ester C11H22O4_Flesh_ID36287_SPME GCMS_volatiles	flesh	568	1.62853	-0.135793	-0.241545	-0.301831	-0.292826	-0.110405	0.106325	-0.370106	-0.726476	-0.237774	0.110809	-0.455217	-0.152875	0.53794	-0.29044	-0.0922596	-0.396252	0.483757	-0.152513	0.0535887	0.256094	0.233156	-0.534678	-0.990556	-0.295308	-0.356262	0.00738231	-0.42258	-0.853329	-0.396412	-0.84742	0.10678	-1.00361	-0.558693	-0.938047	-0.465825	-0.731422	-0.558684	-0.202828	-0.302551	-0.828286	0.0243635	-0.431343	-0.403985	-0.920898	-0.506976
RF_340	Oxirane, tetramethyl- C6H12O_Flesh_ID36203_SPME GCMS_volatiles	flesh	569	0.0492163	-0.232583	-0.190432	-0.0497585	-0.0437565	-0.229928	-0.380677	-0.30848	-0.587069	-0.911164	-0.202821	-0.476459	-0.586577	-0.0829022	0.0574292	-0.826833	-0.838202	0.0014755	-0.509226	-0.0920226	-0.387205	0.249812	-0.523803	0.0217741	0.127317	0.12445	-0.583573	-0.0838546	-0.4003	-0.782788	-1.02621	-0.199812	-0.268246	-0.464609	-0.306863	-0.267293	-1.77996	-0.355955	0.136355	-0.394211	-0.863073	-0.295499	0.181532	-0.792999	-0.301639	-0.432892
RF_482	Ornithine_Peel_ID38982_GCMSTOF_polarmetabolites	peel	570	0.0458016	1	-0.319811	-1.1891	-1.83817	-0.685941	1	-0.269426	-1.30604	-5.25615	2.92852	1	1	-2.34081	1	-1.3734	-1.98447	-6.21275	-4.36221	1.93783	1	-3.52899	1	3.51525	0.101976	-0.142802	1.62041	1.94361	0.671578	1.63402	1.10206	1.05118	1.85562	-1.33038	-2.3761	-0.0706295	1.6986	-1.29812	-0.897139	0.0845027	0.261322	1.9662	0.466669	1.90134	0.812669	-0.361256
RF_384	2,4,4-Trimethyl-3-(3-methylbutyl)cyclohex-2-enone C14H24O_Flesh_ID36461_SPME GCMS_volatiles	flesh	571	0.146115	-0.29232	0.366371	-0.569407	-1.1892	-0.0697206	-1.09117	-0.187383	-0.459748	0.0348918	-0.668081	-0.0675732	-0.789406	-0.218052	-0.304846	-0.383692	-0.156426	-0.276985	-0.0780178	-0.617963	-0.103211	-0.151983	-0.686276	-0.658941	-0.170929	-1.18246	0.113838	-0.0850824	0.204965	-0.713846	0.0338605	-0.901993	-0.339595	-0.513382	-0.7092	-0.565713	-0.199412	-0.286883	-0.377122	-0.782288	-0.285288	-0.60941	0.101893	-0.520884	-0.234962	-0.697673
RF_400	Hexanoic acid C6H12O2_Flesh_ID36445_SPME GCMS_volatiles	flesh	572	-0.679526	-0.0855317	-0.800548	-0.403744	-0.151691	-0.655718	-0.620981	-0.561906	-0.420894	-0.572735	-0.267516	-0.202891	-0.841828	0.0180381	-0.323359	-0.0866776	-0.558321	-0.107519	-0.485708	-0.394505	-0.172621	-0.128778	-0.199059	-0.0947338	-0.210595	-0.38839	-0.311952	-0.681534	-0.392973	-0.710058	-0.302071	-0.190173	-0.258039	-0.23669	-0.355376	-0.311952	-0.230106	-0.295069	-0.642074	-0.170137	-0.170137	-0.860704	-0.469129	-0.263444	-0.263444	-0.283962
RF_597	2-Ethylhexyl acrylate C11H20O2_Flesh_ID36448_SPME GCMS_volatiles	flesh	573	-0.420529	0.760086	0.220777	0.439443	-0.684317	-0.318926	-0.0890512	-0.631846	-0.222918	-0.0884079	-0.380956	-0.19799	-0.848616	-1.16604	-0.309419	-0.974593	-0.0962671	0.127112	-0.322064	-0.503523	0.0555908	-0.48876	-0.694709	-1.36567	0.0224077	-0.0935862	-0.403501	-0.0450915	-0.133729	0.701668	0.0807231	0.130106	-0.58357	-0.71855	-0.672311	-0.251794	0.706403	-0.426335	-1.1736	0.0224352	-0.607745	-0.202812	-0.28782	-1.11351	-0.456482	-0.396289
RF_571	2,6-Diisopropylnaphthalene C16H20_Flesh_ID36322_SPME GCMS_volatiles	flesh	574	-0.3049	-0.0475688	-0.128646	0.142594	-0.352913	-0.310438	-0.262182	-0.658352	-0.717993	-0.671371	-0.367626	-0.153783	-0.0978389	-0.232089	-0.817531	-0.324618	-0.539949	-0.738962	0.421836	-0.2725	0.449582	-0.665753	-0.146822	-0.597126	-0.0650496	-0.164098	-0.249697	-0.739711	-0.239272	-0.101204	-0.279312	-0.164098	-0.291113	-0.369277	-0.331765	-0.17857	-0.307888	-0.322161	-0.82195	0.0395837	-0.489513	-0.0967831	-0.566299	-0.450578	-0.445723	-0.459256
RF_516	Gentiobiose_Peel_ID45180_GCMSTOF_polarmetabolites	peel	575	-1.88227	0.691369	-4.10228	3.43623	-3.41537	-3.81979	2.47438	-0.466844	1.82547	0.520392	1.70613	2.57384	1.77624	-0.269564	-2.80898	0.0719131	-1.7645	0.556002	-1.12337	2.32281	-0.45176	-0.137538	-1.31461	-0.805383	-4.00858	3.07395	-0.409127	1.1627	4.42682	-1.4842	0.143138	-2.63894	-3.0663	-2.47192	-3.66945	4.98672	-0.273122	0.714082	0.392805	0.0366633	-0.890769	1.44366	1.54011	-0.566323	-1.09972	3.81444
RF_515	Gentiobiose_Peel_ID45030_GCMSTOF_polarmetabolites	peel	576	-1.43706	0.669434	-3.99909	3.04992	-3.41732	-2.71757	2.51451	-0.364929	1.56733	0.412919	1.62325	2.19733	1.59784	-0.518222	-2.67611	0.0314142	-0.783588	0.431986	-1.39345	2.22193	-0.603495	-0.306607	-1.33418	-0.941259	-4.31046	2.94971	-0.465165	0.874764	4.1459	-0.994679	0.111064	-2.5323	-3.11936	-2.75337	-3.37611	4.70406	0.00431354	0.427473	0.475084	-0.102765	-1.05321	1.17991	1.41443	-0.607365	-1.22947	3.48419
RF_506	3-Pentanone, 2,2,4,4-tetramethyl- C9H18O_Flesh_ID36350_SPME GCMS_volatiles	flesh	577	-0.0497411	-0.795261	0.100583	-0.550064	0.868846	-0.454236	-0.279353	-0.66342	0.348315	-0.485168	-0.517122	0.097744	0.915779	0.0457645	0.541972	0.484304	-0.399814	-0.67102	-0.397092	-0.00535202	0.0602702	-0.540262	-1.00201	-1.02495	-0.0345902	-0.946175	-1.09708	-0.677666	-0.529757	0.12448	-0.76374	-1.17863	-0.540119	0.365831	-0.431673	0.643295	-0.71093	-0.318131	-0.151054	-0.145711	0.134783	-0.631885	-0.63661	-0.672328	-0.265733	-0.751818
RF_460	Cyclotrisiloxane, hexamethyl- C6H18O3Si3_Flesh_ID36454_SPME GCMS_volatiles	flesh	578	-0.193421	-0.391055	-0.0131993	-0.176155	-0.146005	-0.250906	-0.345594	-0.613679	-0.07141	-0.0870387	-0.307528	-0.521655	0.133493	-0.163992	-0.499846	-0.501507	-0.321467	-0.440124	-0.210973	-0.25617	-0.268111	-0.503172	-0.288316	-0.107478	-0.412243	-0.449582	-0.438555	-0.455936	-0.11669	-0.334172	0.204145	-0.459126	-0.315869	-0.300626	-0.379135	-0.167626	-0.15556	-0.324277	-0.400084	-0.296507	-0.313082	-0.270782	-0.296507	0.0868168	-0.204671	-0.412243
RF_553	3-Buten-2-one, 4-(2,5,6,6-tetramethyl-1-cyclohexen-1-yl)- C14H22O_Flesh_ID36392_SPME GCMS_volatiles	flesh	579	-0.00451247	-0.569832	-0.460561	-0.302019	-0.0753304	-0.0997852	1.94238	0.0807432	-0.202565	-0.305965	-0.719113	-0.0490079	0.049128	-0.544481	0.306733	-0.557029	-0.445884	0.391239	-0.482576	-0.3678	-0.513311	-0.266218	-0.332681	-0.363296	-0.155397	-0.990919	-0.350662	-0.212558	-0.496604	-0.127836	0.34272	1.18614	-0.39981	-0.466421	-0.295122	0.00908155	0.00489354	-0.8069	-0.508477	-0.374398	-0.245078	-0.0228247	-0.357862	3.04116	-0.739527	-0.274825
RF_122	╬▒-Terpineol C10H18O_Flesh_ID36401_SPME GCMS_volatiles	flesh	580	0.539666	0.696353	-0.312704	0.804306	-0.740621	-0.289048	0.724118	-0.60921	-1.11737	-0.562966	-0.38631	0.626768	-0.769413	0.32463	-0.648579	-0.888551	-0.563022	1.76126	-0.238583	0.789833	1.06168	0.743504	-0.632638	-1.09793	0.407487	-0.292905	-0.50604	-0.514274	-0.799582	0.492081	-0.77739	0.58376	-0.790518	-1.00843	-1.06337	-0.758076	0.705012	0.457605	-0.753262	0.908959	-0.26132	0.699243	-0.141052	-0.783823	-0.427553	-0.31622
RF_208	Cyclohexasiloxane, dodecamethyl- C12H36O6Si6_Flesh_ID36473_SPME GCMS_volatiles	flesh	581	-0.132145	-0.59118	0.000450579	-0.0828627	-0.781124	-0.336879	-0.768124	-0.173292	0.273591	-0.0450235	0.0440528	-0.470445	-0.0175055	-0.675182	-0.27956	-0.142283	0.187647	-0.818656	-0.382153	-0.327042	-1.01186	-0.533941	0.224308	-0.968192	-1.15136	-0.661161	-0.843189	-0.460751	0.0693779	-0.531068	-0.214137	-0.688899	0.180161	0.28726	0.10223	-0.627188	0.501698	-0.47819	-0.456876	-0.112156	-0.183833	-0.72635	0.0268266	0.0610033	0.432957	-0.415298
RF_569	Cu_Flesh_ID39248_ICPMS_micronutrients	flesh	582	-0.561754	0.39028	3.38242	-0.372607	-0.0475002	0.287155	1.96776	0.311036	0.777897	0.106446	0.519234	0.422089	-0.858851	-0.480361	0.63084	-0.526298	-1.31903	1.57229	0.849208	0.053919	0.0301176	-0.441974	2.81612	-0.310669	3.66091	0.254603	2.08475	-0.845481	-0.363191	-0.726553	-0.706582	-0.482577	1.27213	-0.943824	-0.0716634	1.56954	-1.13483	-0.0555218	1.11069	-0.167601	-0.128294	-0.0897546	0.802919	0.123649	-0.277413	0.256129
RF_533	Undecanal C11H22O_Flesh_ID36313_SPME GCMS_volatiles	flesh	583	0.776922	-0.198549	0.27238	0.117539	-0.30186	0.0752361	-0.122168	-1.33987	-1.26255	0.175288	-0.295279	-0.195132	-0.778396	-1.05886	-0.490325	0.0227753	0.227195	-0.0735784	-0.267683	-0.57781	0.152387	-0.765844	-0.552327	-1.4189	0.118243	0.0253407	-0.316986	-0.394221	-0.95168	0.0216419	-0.56934	0.20009	-0.900157	-0.649213	-0.340077	-0.379143	-0.0398463	-0.528168	-1.19038	-0.213595	-0.0395406	0.0945117	-0.30265	-1.26875	-0.574523	-0.534127
RF_557	Cyclohexanamine, N-methyl- C7H15N_Flesh_ID36267_SPME GCMS_volatiles	flesh	584	-0.641149	-0.345145	-0.0671933	-0.218799	-1.21022	-0.170415	0.218975	-0.978036	-0.308861	-0.208843	-0.760982	-0.286232	-0.61545	-0.726643	-0.137464	0.458098	-0.347409	-0.418245	0.122159	-0.613303	0.234019	-0.694192	-0.401213	-1.28668	0.616651	-0.137874	-0.167488	-0.453567	0.0320229	0.0815727	-0.760088	0.0608009	-0.251114	-0.815462	-1.12108	-0.138175	-0.277041	-0.0578367	-1.01437	0.0834496	-0.395878	1.33426	-0.197599	-0.92039	-0.754955	-0.0738452
RF_207	4-Hydroxymandelic acid, 3TMS derivative C17H32O4Si3_Flesh_ID36333_SPME GCMS_volatiles	flesh	585	0.32305	-0.917971	-0.185771	0.197608	-0.952286	-0.231567	-0.587117	-0.52955	0.278584	0.24711	0.475286	-0.359864	-0.125998	-0.388697	-0.140411	-0.528937	-0.0821209	-0.792491	0.0395977	-0.607636	-0.428944	-0.805194	0.265215	-0.32796	-1.51414	-0.862858	-0.425601	-0.515891	0.241435	-0.166395	-0.228984	-0.93052	-0.307859	0.101597	0.21875	-0.628284	0.392626	-0.228857	-0.368004	-0.0922283	-0.432845	-0.675987	0.477705	0.275108	0.600953	-0.315497
RF_216	Aspartic acid_Peel_ID33364_1HNMR_polarmetabolites	peel	586	0.737638	-0.990379	-0.253041	0.039964	-0.808103	0.305204	-0.458584	0.811804	0.358741	-0.900365	0.796689	-0.837227	-0.635186	0.0857313	-0.39932	0.26717	-0.435827	0.406736	0.275421	0.328107	-0.259671	-0.550184	-0.790708	0.345501	-0.194449	-0.132169	-0.212753	0.143052	0.299311	0.23728	0.212215	0.0181221	-0.116892	0.514392	-0.910689	-0.240545	0.330191	0.498316	-0.669618	-0.292629	0.0175038	0.253785	-0.0940438	0.049768	-0.156172	-0.495198
RF_206	Cyclohexasiloxane, dodecamethyl- C12H36O6Si6_Flesh_ID36311_SPME GCMS_volatiles	flesh	587	0.14657	-0.677754	-0.133323	0.293178	-0.857206	-0.297319	-0.826938	-0.371081	0.449865	0.119835	0.663375	-0.035623	-0.0396258	-0.538863	-0.305785	-0.13333	0.373894	-0.716926	-0.187218	-0.404916	-1.12245	-0.589479	0.204951	-0.864393	-1.38918	-0.523134	-0.517125	-0.444982	0.17757	-0.299811	0.0742645	-0.660432	-0.0382219	0.318352	0.17419	-0.571744	0.440112	-0.476206	-0.310399	0.0129802	-0.590402	-0.644504	0.647411	0.0148073	0.785716	-0.486243
RF_120	Isopropyl myristate C17H34O2_Flesh_ID36321_SPME GCMS_volatiles	flesh	588	0.766811	-0.456332	0.245267	0.292594	-0.888167	0.24714	1.38399	-0.973561	-1.57698	-0.0460904	-0.0505166	0.347925	-0.396858	-1.2666	-0.164348	-0.618462	0.3347	0.820754	-0.15484	-0.827352	-0.145613	-0.208713	-1.21789	-0.521844	-0.0801664	0.20428	-0.219427	-0.15757	-0.698239	-0.87215	-0.0810807	1.16104	-1.23266	-1.1095	-1.06681	-0.914377	0.138078	-0.329566	-1.03668	-0.830376	-1.00866	0.995563	0.341829	0.343758	-1.36478	-0.268444
RF_167	Boric acid, tris(2-methylpropyl) ester C12H27BO3_Flesh_ID36215_SPME GCMS_volatiles	flesh	589	-0.648344	0.0787947	0.484515	-0.864775	1.36366	-0.349749	-0.295633	0.135733	2.42496	-0.182526	1.40203	-0.299925	0.952353	0.565703	0.181589	0.960638	-0.863772	-0.60176	-0.647783	1.02634	-0.520757	-0.297206	-1.11919	-1.03899	-0.795711	-0.485567	-1.52305	-0.685653	-0.803221	0.0488961	-0.565651	-1.32408	-0.701557	0.425368	-0.785833	0.492709	-0.930576	-0.434602	1.32279	-0.280101	0.46805	-0.468492	-0.355826	-0.597538	-0.79987	-1.06586
RF_295	Diethylenglycol_Flesh_ID23707_GCMSTOF_polarmetabolites	flesh	590	-0.0473872	-0.174778	-0.0136566	0.273953	0.0348488	0.3153	-0.216084	-0.171492	-0.392582	-0.280654	-0.0131842	-0.124536	-0.0341133	0.249187	-0.0271035	-0.0138274	-0.534422	0.0326141	-0.137066	0.126933	-0.154446	0.0450927	-0.0702432	-0.133513	-0.0578546	0.0435452	-0.170882	0.0333692	-0.196149	-0.116737	-0.237618	-0.0444268	0.0550144	0.182276	-0.0618038	-0.165092	0.0128704	-0.338699	0.098207	0.127002	-0.0167857	-0.00181857	0.144533	0.207448	0.0621654	-0.0657717
RF_307	unkS8.44_Flesh_ID22672_1HNMR_polarmetabolites	flesh	591	0.329629	-0.278529	0.788215	9.65e-05	0.724883	-0.0150012	-0.100972	0.370981	0.127351	0.180197	0.565537	0.168456	-0.0913407	0.381148	-0.154766	-0.0638694	0.537843	1.3835	0.000779275	-0.394908	0.189737	-0.16025	0.718468	-0.148361	0.69928	-0.158546	0.280319	-0.477137	-0.0424851	-0.147421	-0.260835	0.127666	0.352754	-0.333287	-0.218157	-0.125225	0.540491	0.454064	0.0175819	0.211771	0.243586	0.092856	-0.151372	0.0683886	0.0952655	-0.200944
RF_402	2-Nonenal, (Z)- KI=1149 C9H16O_Flesh_ID36437_SPME GCMS_volatiles	flesh	592	-0.0224339	-0.0153668	-0.238284	-0.164968	-0.566554	-1.09327	-0.18893	-0.742807	-0.616012	-0.689041	-0.755255	0.0949811	-1.00603	0.0979204	0.0581528	-1.00617	-2.27714	-0.0655598	-0.142755	-0.255947	0.513851	-0.096769	-0.562816	-1.41072	-0.0275641	-0.693532	-0.516899	-1.63606	-0.139682	-2.09138	-0.109758	-0.200707	-0.291245	-0.858448	-0.744794	-0.252281	-0.294455	-0.152	-1.15671	0.0451311	-0.30269	0.9165	-1.15786	-0.764357	-0.455137	0.098986
RF_552	9H-Carbazole-3,6-diamine C12H11N3_Flesh_ID36227_SPME GCMS_volatiles	flesh	593	0.0230331	-0.737169	-0.0779006	-1.11512	0.312677	-0.371773	1.99751	-0.899286	-1.12808	-0.289881	-0.84142	-0.28381	0.180608	-0.571657	0.65069	-0.169602	0.239119	0.659711	-0.851329	0.240165	0.0120164	-0.118006	-0.353289	0.392667	-0.160688	-0.615974	0.154868	-0.292003	-0.409854	-0.715492	0.659555	1.37109	-0.631568	-0.443357	-0.360226	-0.103815	-0.719655	-0.746119	-0.449704	-0.399208	-0.305166	-0.0408652	-0.447901	2.87599	-0.995537	0.00798818
RF_517	Nonaneperoxoic acid, 1,1-dimethylethyl ester C13H26O3_Flesh_ID36264_SPME GCMS_volatiles	flesh	594	1.05113	-0.218155	-0.341007	0.163283	-0.640343	0.423296	-0.177768	0.394043	-0.454492	-1.15252	-0.785421	0.107032	-0.730994	-0.376422	0.854954	-1.01207	-0.552456	-0.530415	0.22686	-0.360483	0.214814	0.330592	0.0364344	-0.29654	-0.702217	-0.487131	-0.0991233	-1.08997	0.411372	-0.270209	0.349123	-0.160761	0.0625407	-0.716583	-0.393002	-0.259128	-0.58404	-1.09926	-0.724221	-0.149473	-0.379317	-0.117625	-0.595396	-0.682361	0.0565559	-0.877247
RF_406	Aziridine, 1-methyl- C3H7N_Flesh_ID36231_SPME GCMS_volatiles	flesh	595	0.22252	-0.554677	-0.809178	-0.714956	-0.118801	0.12492	0.330529	-0.19159	-0.836622	-0.811634	-0.425542	-0.519649	-1.16502	0.00997662	-0.31302	-0.0807582	-0.579308	-1.68174	0.286561	-0.674356	-0.364361	0.431058	0.261964	0.881588	-0.477711	-0.448968	-1.01893	-0.582739	0.194972	-0.974932	-0.0607938	-0.372751	-0.103478	-0.0184001	-0.256668	-0.67667	-1.5229	-0.219391	-0.26241	-0.284304	-0.190156	0.343156	-0.851153	-0.693162	0.216423	-0.538248
RF_205	Cyclotetrasiloxane, octamethyl- C8H24O4Si4_Flesh_ID36475_SPME GCMS_volatiles	flesh	596	-0.0923873	-0.72628	0.179103	-0.0800519	-0.288596	-0.238656	-0.464348	-0.495445	-0.0802336	-0.0185979	-0.0902153	-0.269062	0.186582	-0.0858733	-0.510685	-0.285593	-0.308628	-0.61252	-0.230538	-0.387048	-0.36678	-0.612447	-0.108238	-0.311601	-0.673642	-0.663848	-0.479314	-0.576216	-0.0482709	-0.281464	-0.161652	-0.801136	-0.525853	0.116649	-0.213235	-0.359487	-0.174511	-0.466932	-0.533723	-0.350663	-0.41634	-0.519983	-0.0737124	0.00383703	0.0222447	-0.446582
RF_082	Benzaldehyde, 3-methyl- C8H8O_Flesh_ID36393_SPME GCMS_volatiles	flesh	597	0.0277368	0.0324344	-0.0801141	-0.269885	-0.120085	-0.580519	0.311538	-0.466094	-0.311145	-0.702734	-0.620589	-0.893017	-0.3752	0.628454	-0.124595	-0.470736	-0.156824	1.2205	-0.084491	-0.694111	-0.371237	-0.18739	-0.315474	-0.500756	-0.594386	-0.842832	-0.345143	-0.481444	-0.0622227	0.0577289	-0.359927	-0.276374	-0.155349	-0.0571766	-0.28119	-0.451061	-0.109112	-0.895427	-1.17442	0.535043	-0.228046	-0.507347	-0.60498	-0.984812	-0.179724	-0.839651
RF_518	3-Nonenoic acid C9H16O2_Flesh_ID36364_SPME GCMS_volatiles	flesh	598	-0.0553422	0.115741	0.617154	-0.481044	-0.694623	-0.315735	-0.950756	-0.485975	-0.346159	-0.201938	-0.423843	0.319088	-1.46661	-0.237449	0.14462	-0.892844	-1.40115	-0.306436	-0.0532939	-0.290751	0.218072	-0.130425	-0.416966	-1.35801	-0.0197813	-0.668116	0.0411277	-0.689794	0.2026	-1.09018	0.31134	-0.310006	-0.290465	-0.633373	-0.403459	-0.0790724	0.192633	-0.385733	-0.931365	-0.407414	0.0196849	0.521378	-0.162962	-0.621282	-0.083575	-0.158461
RF_545	Histidine_Flesh_ID31891_GCMSTOF_polarmetabolites	flesh	599	1	1	1	-0.548322	0.815835	1	0.32612	1	0.236386	2.20037	1.75908	0.876868	0.541833	-0.427433	1	1	-0.0720358	0.0632882	0.792279	-0.203381	1	-0.494918	1	1.05323	0.648266	0.177061	1	-0.450768	1	-0.560304	0.00999894	-0.0637822	-0.330803	-0.316078	-0.270815	1	1	1.91569	1	-0.125802	-0.472721	1	1	0.31097	1	-0.216761
RF_430	Glutaric acid, 2-oxo-_Flesh_ID26455_GCMSTOF_polarmetabolites	flesh	600	0.665157	4.22308	1.5153	0.762176	-0.839097	2.84948	-1.13589	0.149941	-1.15754	-0.869603	2.04781	-1.26179	-2.51732	-0.589128	1	1	-0.00768248	-1.45482	-1.49617	-1.58315	0.329226	0.0144462	1.09208	-3.15926	-1.91649	-0.983484	0.128331	-1.41512	-2.52438	-0.0153061	-2.17769	1.67025	3.40301	1.02248	-1.01332	0.74949	-0.20403	2.09794	1	-3.13507	0.0465071	-2.17276	-3.21254	-1.56014	0.529013	-3.48389
RF_209	Cyclopentasiloxane, decamethyl- C10H30O5Si5_Flesh_ID36477_SPME GCMS_volatiles	flesh	601	-0.0494272	-0.645293	-0.0747523	0.0613555	-0.552816	-0.182579	-0.594779	-0.492347	0.0613555	0.0688424	0.126905	-0.431559	0.0462212	-0.429167	-0.292097	-0.261088	-0.100698	-0.644413	-0.136311	-0.306461	-0.434958	-0.5288	0.175224	-0.439848	-0.915984	-0.520905	-0.398359	-0.407657	0.0231065	-0.154576	-0.201668	-0.630106	-0.338425	0.221435	-0.0747523	-0.446142	0.0909906	-0.36687	-0.350914	-0.0833304	-0.372136	-0.484198	0.0836592	0.105503	0.253251	-0.428091
RF_404	Fumaric acid, dipropargyl ester C10H8O4_Flesh_ID36219_SPME GCMS_volatiles	flesh	602	-0.298461	-0.933111	0.127921	-0.784734	0.310651	-0.098891	-0.814163	-0.936609	-0.268818	-0.383374	-0.754726	-1.02852	0.0778797	0.167621	-0.282883	0.168105	-0.315246	-0.875094	-0.352362	0.112544	-0.683573	-0.0483612	0.117636	-0.435307	-0.298668	-0.544971	-0.343721	-0.246847	0.103627	-0.600871	0.0470012	-0.951683	0.112385	0.189338	0.0712942	0.192437	-0.658549	-0.63659	-0.992816	-0.516357	0.060662	-0.896773	-0.37569	-0.838636	-0.185088	-0.616518
RF_409	Propanoic acid, 2,2-dimethyl- C5H10O2_Flesh_ID36359_SPME GCMS_volatiles	flesh	603	-0.0139122	-0.453401	-0.412044	-0.571332	0.365099	-0.0417223	-0.0935406	-0.723721	-0.280615	-0.519584	-0.502721	0.0164152	-0.487134	0.178066	-0.492937	0.261514	-0.841653	-0.544571	0.343786	-0.244331	-0.291587	-0.533926	0.0260623	0.505254	-0.124361	-0.395241	-0.200401	-0.260923	-0.152874	-0.722137	-0.305588	-0.768891	0.256589	0.243764	0.0538769	-0.10628	-0.557798	-0.534187	-0.336465	-0.360997	-0.0566819	0.0212319	-0.707423	-0.0830273	-0.315913	-0.32825
RF_386	Benzoic acid, 3,5-bis(1,1-dimethylethyl)-4-hydroxy- C15H22O3_Flesh_ID36307_SPME GCMS_volatiles	flesh	604	-0.267471	-0.465043	0.143018	0.824525	-0.436738	-1.32162	-0.914416	0.429392	0.406982	0.116151	-0.0983954	-0.655159	-0.614473	-1.27418	-0.651174	-1.23061	-0.309798	0.0713969	-0.206965	0.0885963	-0.775769	-0.287259	-0.485242	0.0152314	-0.5508	-0.123333	0.350356	0.0177355	-0.103518	-0.349287	0.492007	-0.883961	-0.13769	-1.18137	0.310239	-0.651885	0.0171756	0.0692322	0.10952	-0.566385	-0.774063	-1.45148	-0.587494	0.136788	0.253309	0.190872
RF_204	Dodecanoic acid, 1-methylethyl ester C15H30O2_Flesh_ID36458_SPME GCMS_volatiles	flesh	605	0.0444049	-0.662045	-0.860598	-0.659206	-0.0535359	-0.831463	-0.20436	-0.14277	-0.0684238	0.850862	-0.996047	-0.12132	0.709132	1.14342	-0.898613	0.326799	-0.357574	-0.369805	-0.674809	-0.573136	-0.627325	-0.372391	0.509833	-1.1405	-0.858526	-1.45406	-0.299367	-0.598435	-0.765854	-0.159853	1.54732	-0.159717	-0.0633308	0.302517	-0.240744	1.0588	0.0358773	-1.13832	0.20465	-0.513779	-0.728425	-0.387731	0.409928	-0.316586	-0.182639	-0.887706
	** Annotation following extra manual checking as described in the Materials & Methods
[truncated: 10 more columns]
